# Supplementary material for: Regulation of gene expression in trypanosomatids: living with polycistronic transcription
Source: Open Biol. 2019 Jun 5;9(6):190072. doi: 10.1098/rsob.190072 (PMC6597758; doi:10.1098/rsob.190072)
Supplement: Table S1 [file rsob190072supp1.xlsx]

## Sheet: Legend
Column title	Description	Reference		Sheet number	Description
Order	Sorts of the proteins into different groups according to domain types and other criteria			1	All proteins with RRM, RBD, CCCH zinc finger, ALBA and PUF domains.
Gene ID	Gene ID for TREU927 reference genome			2	Proteins implicated in mRNA degradation or maintaining mRNA stability
Annotation	Manual annotation, modified from the database annotations.	Too many to list		3	Translation factors and other proteins predicted, or known, to be involved in translation. Ribosomal components and amino-acyl tRNA synthetases are not included.
Motifs	Motifs found using Interpro. Motifs in parentheses were not found using Interpro, because they deviate too far from the concensus. The number of motifs is not given because this depends very much on the thresholds set.	CCCH domains: 10.1186/1471-2164-11-283; RRM proteins: PMID 16339728		4	Proteins with DEAD/H helicase domains that were found to be in the cytosol when GFP-tagged.
mRNP proteome FDR	False discovery rate for enrichment in the mRNP proteome of bloodstream forms. Values lower than 0.05 are in red	10.1111/mmi.13328		5	Ribosomal rpoteins
FDR<0.05	"1" means that the FDR for mRNP proteome enrichment was less than 0.05.	10.1111/mmi.13328		6	Proteins predicted, or known, to be involved in mRNA export.
Macroarray activator/repressor	Activation (red) or repression (blue) after tethering using a random shotgun library. "1" means a positive result.	10.1371/journal.ppat.1004178		7	Proteins predicted, or known, to be involved in mRNA processing in the nucleus
Miniarray activator/repressor	Activation (red) or repression (blue) after tethering of full open reading frame. "1" means a positive result, "na" means insufficient represeentation in the open reading frame library.	10.1111/mmi.13328		8	Proteins that are not in Tables 1-7, but fulfill the following criteria: They were found cross-linked to mRNA, with FDR<0.05, but lack canonical RNA-binding domains; or they were found cross-linked to mRNA, with FDR>0.05, and were active in the tethering screen; or they were not found bound to RNA but increased or decreased activity when tethered at full-length as well as in the screen.
RITSeq	Effect of knock-down in an RNAi screen. Large letters inducate a growth disadvantage; small leltters, a growth advantage. B3= bloodstream forms after three days; B6= bloodstream forms after six days; D= differentiation; P= survival as early procyclic forms. Data for RNAi in established procyclic forms are not available.	10.1101/gr.115089.110		9	Proteins with activity in the tethering screen only (not confirmed at full length) and which were either not bound to mRNA, or have domains or locations that make it unlikely that they are implicated in mRNA control.
Likely/actual location	Results from predictions, high-throughput tagging, and proteomes. Often not verified.	10.1371/journal.pone.0181884; 10.1016/j.pt.2016.10.009		10	Proteins that were found cross-linked to mRNA, but for which there is no other evidence for a role in mRNA metabolism. A few were active in the tethering screen but are not in the cytosol or have domains that make them unlikely to be implicated in mRNA metabolism.
RNA pull-down data?	Presence or absence of high-throughput pull-down data using microarray or RNASeq. Unverified predictions or results from testing a small number of candidates are not included.	references in the comment column
MKT1 interaction	Tandem affinity purification results (TAP) from bloodstream forms are from only a single replicate, yeast two-hybrid data is mostly from a screen. Potential interaction motifs (when present) indicated.	10.1093/nar/gkt1416
PABP association	Presence in proteomes after pull-down of PABP1 or PABP2	10.1371/journal.pntd.0006679
Proteome sort	Numbers to sort the Dejung proteome data into particular patterns.	10.1371/journal.ppat.1005439
Dejung Proteome LS, SS PC	Label-free quantitation LS = long slender, SS = short stumpy, PC = procyclic. Red are bloodstream-specific, blue are procyclic-specific.	10.1371/journal.ppat.1005439
Urbaniak SILAC BS/PC	SILAC ratios. Red are bloodstream-specific, blue are procyclic-specific (at lelast 2-fold regulation	10.1371/journal.pone.0036619
Butter SILAC BS/PC	SILAC ratios. Red are bloodstream-specific, blue are procyclic-specific (at lelast 2-fold regulation	10.1074/mcp.M112.019224
Urbaniak no phosphorylation sites	Results from phosphoproteome	10.1021/pr400086y
Urbaniak Up-Regulated phosphorylation	Shows whether phosphorylation was higher in one form than the other. If both are shown, it means that different sites in the protein showed opposite regulation.	10.1021/pr400086y
Lott Arginine Methylation	Presence or absence of arginine methylation in procyclic forms	10.1016/j.jprot.2013.07.010
Acetylation and SUMOylation	Presence or absence of SUMOylation (procyclic forms) or acetylation (procyclic or bloodstream forms)	10.1111/cmi.12467,10.1021/acs.jproteome.7b00603
Silvester ST/LS	RNASeq results, stumpy vs. slender bloodstream forms. At least 2x red, down blue.	10.1371/journal.pntd.0006863
Fadda RNA BS/PC	RNASeq results, slender bloodstream vs. procyclic forms, mRNA not poly(A) selected. . At least 2x higher in bloodstream forms red, 2x higher in procyclic forms blue	10.1111/mmi.12764
Antwi RPM ribosome profiling BS/PC	Ribosome profiling results, slender bloodstream vs. procyclic forms. At least 2x red, down blue.	10.1186/s12864-016-2624-3
Jensen RPM ribosome profiling BS/PC	Ribosome profiling results, slender bloodstream vs. procyclic forms. At least 2x red, down blue.	10.1186/1471-2164-15-911
Christiano SILAC MF/PC (RBP6)	SILAC proteome results, metacyclics created by ectopic expression of wild-type RBP6 compared with procyclic forms.	10.1111/mmi.13754
Christiano RNASeq MF/PC (RBP6)	RNASeq results, metacyclics created by ectopic expression of wild-type RBP6 compared with procyclic forms.	10.1111/mmi.13754
Telleria RNA SG/PC	RNASeq results, salivary gland trypansoomes compared with procyclic forms.	10.1371/journal.pntd.0002649
Fritz Enrichment in starvation granules	Fold enrichment in starvation granules	10.1093/nar/gkv731
Comments and references	Additional information, including references. Negative results from RNAi experiments without protein or RNA measurement are not included. References are not comprehensive.

## Sheet: 1. RNA-binding domains
Order	Gene ID	Annotation	Known RNA-binding domains	mRNP proteome FDR	FDR<0.05	miniarray activator	macrorray activator	miniarray repressor	macrorray repressor	miniarray toxic	RITSeq	Likely/actual location	RNA pull-downdata?	Effects on transcriptome	MKT1 inter-action detected?	PABP association	Proteome sort	Dejung Proteome LS, SS PC	Urbaniak SILAC BS/PC	Butter SILAC BS/PC	Urbaniak no phosphorylation sites	Urbaniak Up-Regulated phosphorylation	Lott Arginine Methylation	Acetylation and SUMOylation	Silvester ST/LS	Fadda RNA BS/PC	Antwi RPM ribosome profiling BS/PC	Jensen ribosome profiling BS/PC	Christiano SILAC MF/PC (RBP6)	Christiano RNASeq MF/PC (RBP6)	Telleria RNA SG/PC	Fritz Enrichment in starvation granules	Additional information and references
52	Tb927.10.11270	RBP23	RRM	0.0620306	0	1	1	0	0	0	b3D	cytoplasm	0	0	no	1	12	PC only	not detected	0.53	na	na	no	no	2.18	0.614	0.37	0.54	0.79	0.75	0.41	na	RNAi slow growth 10.1016/j.molbiopara.2008.09.001 Leishmania version is pulled down with PABP1, 10.1080/15476286.2018.1445958
117	Tb927.10.14950	ZC3H40	CCCH	0.000245178	1	0	1	1	0	0	B6D	na	0	0	no	2	11	PC>LS&SS	0.34	0.42	9	na	no	no	1.66	0.396	0.56	0.52	0.54	0.91	0.48	5.5	Homologue of C. fasciculata CSBPB 10.1074/jbc.M304322200 and 10.1128/EC.3.5.1185-1197.2004
116	Tb927.10.14930	ZC3H39	CCCH	0.00759464	1	0	1	1	0	0	DP	Acidocalcisome (could also be granules?)	T. cruzi RIP-Seq	0	no	2	11	PC>LS&SS	0.39	0.39	1	na	no	no	0.96	0.505	0.85	1.37	0.5	1.12	0.16	6.49	Homologue of C. fasciculata CSBPA 10.1074/jbc.M304322200 and 10.1128/EC.3.5.1185-1197.2004. For T. cruzi: 10.4161/rna.29622
105	Tb927.9.9450	ZC3H28	CCCH	0.0329229	1	0	1	0	0	0	B3B6DP	cytoplasm (patchy)	0	0	TAP-4%	2	11	PC>LS&SS	0.58	0.74	8	na	no	2 sites PC	1.21	2.079	0.6	0.55	0.53	0.87	2.66	na	no information found
10	Tb927.11.14100	DRBD4 (PTB2)	RBD	0.0027712	1	0	1	0	0	0	B6	Nucleus	0	0	no	2	14	not regulated	1.04	1.02	na	na	no	no	1.16	2.148	0.66	0.95	na	0.75	1.03	3.57	Potential roles in both splicing and mRNA decay. 10.1261/rna.1230209
69	Tb927.11.350	RBP43	RRM	0.033659	1	na	0	na	0	0	n	cytoplasm, nucelolus	0	0	no	2	8	PC&SS only	not detected	0.28	na	na	no	no	0.99	0.714	0.57	0.45	0.22	0.49	1.3	4.59	associated with 4G1 and 4E5, doi/10.1261/rna.045534.114. Location from tryptag
8	Tb927.9.13990	DRBD2	RRM	0.000814909	1	0	0	1	0	0	B6D	cytoplasm	0	0	no	2	14	not regulated	1.26	0.99	na	na	no	no	0.82	1.189	0.88	1.16	0.85	0.75	0.74	3.56	N-terminally tagged localises to perinuclear granules, C-terminally tagged is all over cytosol.
107	Tb927.10.1540	ZC3H30	(CCCH)	0.0069367	1	0	0	1	0	0	B6	cytoplasm (points)	RIP-Seq	RNA-Seq	no	2	12	PC only	not detected	1.4	6	BS	no	no	1.34	2.058	1.41	1.45	0.53	1.16	1	6.3	HKO possible in BS and PC, but stress-sensitive.10.1371/journal.pntd.0006835
30	Tb927.10.11760	PUF6	PUF	0.000104395	1	1	0	0	0	0	B3	cytoplasm, granules	microarrayT. cruzi	microarrayT. cruzi	no	2	14	not regulated	0.51	0.52	3	na	no	1 site PC	0.99	0.697	0.6	0.49	0.32	1.28	0.51	4.05	no reliable information for T. brucei. For T. cruzi: 10.1016/j.exppara.2005.01.003, and microarray to find targets 10.1074/jbc.M703097200. Results from over-epxression suggest target mRNAs are decreased. IN LEishmania, implicated in destruction of mRNAs containing SIDER elements 10.1261/rna.062950.117.
1	Tb927.11.4460	ALBA1	ALBA	0.00893067	1	0	0	0	0	0	B3B6DP	cytoplasm (points)	0	0	no	1=2	4	LS & SS>PC	1.99	1.5	1	na	no	no	0.29	1.535	2.67	1.75	1.55	0.75	3.18	na	Interaction with other ALBA proteins. 10.1371/journal.pone.0022463
137	Tb927.9.9290	PABP1	RRM	0.0422434	1	0	1	0	0	0	B3B6DP	cytoplasm	0	0	no	1>>2	11	PC>BS	0.34	0.38	3	na	no	no	2.67	0.613	0.26	0.72	0.29	0.59	0.42	4.71	10.1093/nar/gky1187, 10.1128/EC.00148-10, 10.1371/journal.pntd.0006679, 10.1371/journal.pone.0054004
2	Tb927.11.4450	ALBA2	ALBA	0.034228	1	na	0	na	0	0	B3	na	0	0	no	1>2	14	not regulated	0.71	0.89	1	na	no	no	0.72	0.551	0.99	0.6	0.56	0.4	0.31	na	Interaction with other ALBA proteins. ,10.1371/journal.pone.0022463
118	Tb927.11.1980	ZC3H41	CCCH	0.000841496	1	na	0	na	0	0	B6D	cytoplasm	0	0	TAP-11%	1>2	13	LS&PC>SS	0.52	0.66	3	PC	no	no	1.05	2.397	0.78	0.95	0.42	0.62	1.32	3.44	1 CCCH, KH, P-loop nucleoside hydrolase. Leishmania version is pulled down with PABP1, 10.1080/15476286.2018.1445958. Location from tryptag
3	Tb927.4.2040	ALBA3	ALBA	0.00092186	1	na	0	na	0	0	B3DP	cytoplasm, granules (some perinuclear)	0	0	TAP-51%	1>2	14	not regulated	0.92	not detected	na	na	yes	no	0.58	#N/A	#N/A	#N/A	0.92	0.39	na	1.97	Interaction with other ALBA proteins. ,10.1371/journal.pone.0022463. Involved in tsetse fly stage development 10.1091/mbc.E11-06-0511
138	Tb927.9.10770	PABP2	RRM	0.115287	0	1	1	0	0	0	B3B6DP	cytoplasm	0	0	no	2>1	14	not regulated	0.83	0.9	5	BS	no	no	0.74	1.337	0.49	0.92	0.59	0.51	1.34	4.44	10.1128/EC.00148-10, 10.1371/journal.pntd.0006679, 10.1371/journal.pone.0054004
111	Tb927.10.12330	ZC3H34	CCCH	0.010388	1	1	1	0	0	0	b6DP	cytoplasm patchy or points	0	0	TAP-13%	2>1	13	LS&PC>SS	0.81	1.13	5	na	yes	no	1.01	0.368	0.88	1.37	0.29	0.59	0.24	3.61	Associates with DRBD3 10.1371/journal.pone.0048870
32	Tb927.1.2600	PUF9	PUF	0.000179082	1	na	0	na	0	0	B3B6DP	cytoplasm	Microarray	Microarray	Y2H-HQPY, (Q)n	2>1	14	not regulated	not detected	2.41	2	na	no	no	0.7	3.158	1.07	0.41	0.29	0.47	0.7	4.05	Stabilises S-phase mRNAs. Target sequence UUGUACC. 10.1371/journal.ppat.1000565
58	Tb927.10.13720	RBP29	RRM	0.000652264	1	na	1	na	0	0	B6DP	Nucleus	0	0	no	na	14	not regulated	1.35	1.49	na	na	no	1 site PC	1.05	0.684	1.38	1.84	0.96	0.6	0.86	na	no information found
75	Tb927.2.4710	TRRM1	RRM	2.29819e-05	1	na	1	na	0	0	B3B6DP	Nucleus	RIP-Seq	RNASeq	no	na	14	not regulated	0.93	0.67	11	na	no	no	0.83	0.605	0.78	0.92	0.64	0.39	0.41	na	loss changes chromatin structure 10.1128/mBio.00114-15
9	Tb927.9.8740	DRBD3 (PTB1)	RRM	0.000505272	1	na	1	na	0	0	B3B6DP	cytoplasm & nucleus	HITS-CLIP	Microarray	no	na	14	not regulated	0.59	0.86	na	na	no	no	0.83	1.516	1.03	0.93	0.33	0.57	1.1	2.67	Potential roles in both splicing and mRNA decay. 10.1261/rna.1230209. Binds to mRNAs for energy metabolism, ribosomal proteins. Possible target sequence: UUCCCCUCU 10.1016/j.molbiopara.2015.02.003.
108	Tb927.10.5150	ZC3H31	CCCH	na	0	na	1	na	0	0	b36p	na	0	0	Y2H-NNPY	na	15	not detected	not detected	not detected	na	na	no	no	0.79	1.061	37.44	74.69	0.35	2.85	0.04	na	Interacts with MKT1 10.1093/nar/gkt1416
14	Tb927.4.400	DRBD7	RRM	0.00223912	1	0	1	1	1	0	B6d	cytoplasm	0	0	no	na	14	not regulated	0.79	0.54	2	na	no	no	1.35	2.253	1.31	1.02	0.58	1.07	4.89	na	RNAi slow growth 10.1016/j.molbiopara.2008.09.001
53	Tb927.7.880	RBP25	RRM	0.00407997	1	0	1	0	0	0	b36d	Nucleus	0	0	no	na	14	not regulated	0.85	1.26	na	na	no	2 sites PC	0.95	1.063	1.57	1.06	0.98	0.87	1.13	na	RNAi slow growth 10.1016/j.molbiopara.2008.09.001
98	Tb927.7.2670	ZC3H21	CCCH	na	0	0	1	0	0	0	n	cytoplasm (points)	RIP-Seq	0	Y2H-HNPY	na	8	PC&SS only	0.28	not detected	3	PC	no	no	0.91	0.343	0.4	0.2	0.24	0.47	0.21	3.32	RNAi in PMID 21467035 targets both ZC3H20 and ZC3H21 RIP-Seq and RNASeq unpublished.
114	Tb927.10.12780	ZC3H37	CCCH	na	0	1	1	0	0	0	b6	cytoplasm (points)	0	0	Y2H-HNPY	na	1	LS only	not detected	not detected	3	na	no	no	1.31	0.184	0.46	0.42	na	1.33	0.05	na	Interacts with MKT1 10.1093/nar/gkt1416
113	Tb927.10.12760	ZC3H36	CCCH	na	0	0	1	0	0	0	d	na	0	0	no (but has HNPY)	na	15	not detected	not detected	not detected	na	na	no	no	1.1	0.775	0.84	0.57	na	1.04	1	na	no information found
97	Tb927.7.2660	ZC3H20	CCCH	na	0	0	1	0	0	0	D	cytoplasm (points), Nucleus (point)	RIP-Seq	microarray, RNASeq	Y2H-HYNPY	na	6	SS>PC&LS	1.34	not detected	3	na	no	no	0.63	0.292	0.7	0.58	0.13	0.52	0.37	3.78	Binding and regulating procyclic membrane protein mRNAs, PMID 21467035. RIP-Seq and RNASeq unpublished.
68	Tb927.6.4440	RBP42	NTF2	0.000480749	1	1	1	0	0	0	B3B6DP	cytoplasm	HITS-CLIP	0	no	na	13	LS&PC>SS	0.43	0.7	7	BS	no	no	0.74	0.31	0.37	0.86	0.22	0.45	0.58	na	Binds energy metabolism RNA CDSs 10.1261/rna.033829. T. cruzi homologue has a weak concensus RBD, L. majpr homologue does not. All have the NTF2 domain.
83	Tb927.3.790	ZC3H6	CCCH	na	0	1	1	0	0	0	B3B6DP	cytoplasm (points)	0	0	no (but has HVNPY)	na	15	not detected	not detected	not detected	na	na	no	no	1.09	0.762	1.77	1.11	na	0.91	0.97	na	no information found
101	Tb927.8.4020	ZC3H24	CCCH	na	0	0	1	0	0	0	b6dp	na	0	0	no	na	15	not detected	not detected	not detected	na	na	no	no	1.34	1.805	2.45	1.17	1.36	1.48	3.17	na	RNAi in bloodstream form no effect. =ZC3H25+ZC3H26
127	Tb927.3.1910	SLBP1	SLBP	0.00487761	1	0	1	0	0	0	B6	cytoplasm	0	0	Y2H-HQPY	na	1	LS only	not detected	0.79	3	BS&PC	no	no	0.86	2.491	1.4	1.18	0.54	2.14	0.39	na	no information found
12	Tb927.3.3960	DRBD6A	RRM	na	0	1	1	0	0	0	P	cytoplasm (points)	0	0	Y2H-HEPY	na	15	not detected	not detected	not detected	na	na	no	no	0.87	1.405	1.55	2.16	na	1.81	4.71	na	RNAi slow growth 10.1016/j.molbiopara.2008.09.001
88	Tb927.5.810	ZC3H11	CCCH	na	0	1	1	0	0	0	B3B6D	cytoplasm	RIP-Seq	RNASeq	TAP-12%, Y2H-HNPY	na	15	not detected	not detected	not detected	na	na	no	no	4.05	2.04	0.92	3.54	na	1.27	0.51	na	Binds chaperone mRNAs. 10.1371/journal.ppat.1005514. Verified target sequence: UAUUAUUAUU
126	Tb927.11.6240	2 weak RBDs, no yeast or human match	RBD	na	0	0	1	0	0	0	b6d	Cytoplasm and endocytic (weak)	0	0	no	na	15	not detected	not detected	not detected	na	na	yes	no	0.71	2.456	5.82	7.25	na	1.89	5.2	na	no information found
115	Tb927.10.12800	ZC3H38	CCCH	0.0968998	0	1	1	0	0	0	B3B6DP	na	0	0	Y2H-HNPY	na	15	not detected	not detected	not detected	na	na	no	no	0.49	0.985	#N/A	#N/A	na	7.88	0.58	na	Interacts with MKT1 10.1093/nar/gkt1416
130	Tb927.11.14220	REG9.1	RBD	0.00296166	1	na	0	na	1	0	B3B6D	na	0	0	no	na	11	PC>LS&SS	0.56	0.92	4	PC	no	no	0.71	1.908	1.06	1.57	na	1.8	0.09	6.84	RNAi gives an increase in ESAG9 protein in BS. 10.1371/journal.ppat.1006279.
104	Tb927.9.3460	ZC3H27	CCCH	na	0	na	0	na	0	0	b6	na	0	0	no	na	15	not detected	not detected	not detected	na	na	no	1 site PC	1.2	1.054	0.93	0.83	1.01	1.11	1.3	na	No information; phosphorylated in Nett et al but not Urbaniak,
5	Tb927.5.760	CSBPII_45	none	0.118977	0	na	0	na	0	0	B3D	cytoplasm (points)	0	0	no	na	12	PC only	0.51	1	6	na	no	1 site PC	0.99	2.54	1.9	1.36	0.34	1.17	1.31	5.01	Cell cycle sequence binding in Crithidia, target sequence CAUAGAAG 10.1074/jbc.M304322200, 10.1111/mmi.13986. Has a PSP1 domain(unknown function).
96	Tb927.7.2580	ZC3H19	(CCCH)	na	0	na	0	na	0	0	n	na	0	0	no	na	15	not detected	not detected	not detected	na	na	no	no	1.45	0.939	0.4	0.38	na	1.11	1.16	na	no information found
77	Tb927.3.3670	TRRM3	RRM	0.0188428	1	na	0	na	0	0	P	Nucleolus	0	0	no	na	7	PC&SS>LS	0.46	0.39	na	na	yes	no	2.34	0.533	0.28	0.54	0.31	0.56	0.31	2.2	Essential - 10.1016/j.molbiopara.2008.09.001
31	Tb927.11.14960	PUF7	PUF	0.0188942	1	na	0	na	0	0	B3DP	Nucleus	0	0	no	na	9	PC>SS>LS	0.61	0.32	na	na	no	no	2.83	0.722	0.19	0.6	na	0.68	0.43	na	invovled in rRNA maturation 10.1016/j.febslet.2010.02.018; loss increases GPEET expression; associated with PUF10, NRG1 and BOP1 (rRNA processingprotein) 10.1111/mmi.12227; ;
24	Tb927.10.2370	LA	RRM, LA	0.00972016	1	na	0	na	0	0	n	Nucleus	0	0	no	na	14	not regulated	0.71	0.52	na	na	no	no	1.75	1.115	0.49	0.71	0.53	0.41	0.43	4.25	PMID 10671379
128	Tb927.11.3500	hypothetical protein	(RBD)	na	0	na	0	na	0	0	B3B6	na	0	0	no	na	14	not regulated	1.26	1.86	18	BS	no	no	0.7	1.96	1.14	0.89	0.97	0.94	1.54	na	associated with PTP-4E5, doi/10.1261/rna.045534.114.
7	Tb927.3.5280	DRBD1 SF3b	RRM	0.118977	0	na	0	na	0	0	D	Nucleus	0	0	no	na	5	SS only	1.17	1.11	na	na	no	no	0.95	0.502	1.51	1.01	0.97	0.89	1.39	na	Spliceosome-associated protein 49. 10.1016/j.molbiopara.2009.03.003
74	Tb927.3.870	SLBP2	SLBP_RNA bind	0.00541509	1	na	0	na	0	0	B3B6DP	cytoplasm, granules	0	0	no	na	15	not detected	not detected	not detected	2	na	no	no	0.51	0.87	0.92	1.03	na	0.44	0.6	na	histone RNA hairpin binding protein domain, copurifies with EIF4E2 10.1007/s00294-017-0795-3
28	Tb927.6.820	PUF4	PUF	0.00320558	1	na	0	na	0	0	B3B6DP	cytoplasm	0	0	no	na	5	SS only	not detected	not detected	4	na	no	no	0.74	1.358	0.73	1.19	2.01	1.71	0.03	4.18	no reliable information
22	Tb927.11.14090	DRBD18		0.000410873	1	na	0	na	0	0	B3B6DP	Nucleus	0	RNASeq	no	na	14	not regulated	1.23	1.16	na	na	yes	no	1.19	1.111	0.82	1.24	na	0.61	0.37	na	methylated version stabilises, demethylated destabilises.10.1093/nar/gkv428
51	Tb927.5.1080	RBP22	RRM	na	0	na	0	na	0	0	B3B6DP	Nucleus	0	0	no	na	8	PC&SS only	0.42	0.87	na	na	no	no	1.55	0.771	1.08	1.44	0.79	1.03	0.27	na	location from proteome
61	Tb927.9.4560	RBP32	RBD	na	0	na	0	na	0	0	d	cytoplasm (reticulated) v.weak	0	0	no	na	15	not detected	not detected	not detected	na	na	no	no	0.77	1.932	1.06	1.51	na	0.65	26.3	na	no information found
59	Tb927.5.2100	RBP30	RBD	na	0	na	0	na	0	0	b6	na	0	0	no	na	14	not regulated	not detected	0.3	na	na	no	no	1.29	0.772	2.26	1.75	0.61	0.83	1.3	na	RNAi possible slight or transient growth inhibition 10.1016/j.molbiopara.2008.09.001
129	Tb927.6.1970	nuclear cap binding protein CBC20	RRM	na	0	na	0	na	0	0	B3B6DP	Nucleus	0	0	no	na	15	not detected	not detected	1.13	na	na	no	no	0.99	0.386	1.24	2.15	na	0.97	0.68	na	PMID 15743819
23	Tb927.2.3880	HNRNPH/F	RRM	0.00152258	1	na	0	na	0	0	B3	Cytosol	0	microarray	no	na	2	LS & SS only	7.61	10.44	5	PC	no	no	1.02	2.023	14.38	7.77	4.87	2.85	0.47	na	Regulator of splcing and mRNA decay. Candidate binding motif: AAGAA 10.1093/nar/gkt369
54	Tb927.7.3730	RBP26	RRM	0.00547614	1	na	0	na	0	0	n	na	0	0	no	na	15	not detected	not detected	not detected	na	na	no	no	0.84	4.258	26.55	30.29	1.03	2	0.18	na	RNAi very slight inhibition in bloodsrteam form; procyclic not done.
41	Tb927.10.12100	RBP7B	RRM	0.0632101	0	na	0	na	0	0	B3D	cytoplasm (reticulated)	0	0	no	na	15	not detected	not detected	not detected	na	na	no	no	0.56	4.939	25.8	46.82	na	5.19	5.14	na	Required for stumpy differentiation 10.1371/journal.ppat.1007145, RNA increased in epimastiogotes or metacyclics.
36	Tb927.11.510	UBP2	RRM	0.000999488	1	na	0	na	0	0	B6D	cytoplasm	0	0	Y2H-(Q)n	na	13	LS&PC>SS	0.3	not detected	na	na	no	no	0.87	#N/A	#N/A	#N/A	0.36	0.56	na	3.66	Abundant protein with preference for U-rich RNA; PMID 18022708
4	Tb927.4.2030	ALBA4	ALBA	0.00747385	1	na	0	na	0	0	B3B6DP	all over	0	0	no	na	2	LS & SS only	4.06	not detected	1	na	yes	no	0.77	#N/A	#N/A	#N/A	1.7	0.69	na	na	Interaction with other ALBA proteins. 10.1091/mbc.E11-06-0511,10.1371/journal.pone.0022463
13	Tb927.3.3930	DRBD6B	RRM	na	0	na	0	na	0	0	d	Basal body	0	0	Y2H-HDPY	na	15	not detected	not detected	not detected	na	na	no	no	0.78	#N/A	#N/A	#N/A	na	2.02	na	na	RNAi slow growth 10.1016/j.molbiopara.2008.09.001
102	Tb927.8.4070	ZC3H25	CCCH	na	0	na	0	na	0	0	na	na (prorbably same as ZC3H26)	0	0	no	na	15	not detected	not detected	not detected	na	na	no	no	1.34	1.759	#N/A	#N/A	na	1.51	2.97	na	no information found. = ZC3H26+ZC3H24
103	Tb927.8.4120	ZC3H26	CCCH	na	0	na	0	na	0	0	na	Nucleus	0	0	no	na	15	not detected	not detected	not detected	na	na	no	no	1.33	1.759	#N/A	#N/A	na	1.46	2.95	na	no information found. = ZC3H25+ZC3H24
33	Tb927.11.6740	PUF10	PUF	0.00403239	1	na	0	na	0	0	na	Nucleus	0	0	no	na	9	PC>SS>LS	not detected	not detected	na	na	no	no	2.45	#N/A	#N/A	#N/A	na	0.48	na	na	involved in rRNA maturation; loss increases GPEET expression; associated with PUF7, NRG1 and BOP1 (rRNA processing protein) 10.1111/mmi.12227.
56	Tb927.10.14080	RBP27	RRM	na	0	na	0	na	0	0	na	Nucleus, weak cytoplasm	0	0	no	na	5	SS only	not detected	not detected	na	na	no	no	0.99	#N/A	#N/A	#N/A	na	1.1	na	na	identical to 10.13570
85	Tb927.3.5250	ZC3H8	CCCH	0.0123595	1	0	0	1	1	0	B3B6D	cytoplasm (points)	0	0	TAP-8%	na	12	PC only	0.88	not detected	10	na	yes	1 site BS	1.15	2.113	2.23	1.91	0.76	2.1	0.16	na	no information found
99	Tb927.7.2680	ZC3H22	CCCH	na	0	0	0	1	1	0	P	cytoplasm (points)	RIP-Seq	0	no	na	12	PC only	0.14	0.07	13	PC	no	no	2.14	0.416	0.01	0.04	0.23	0.32	0.21	4.36	Possible interaction with PLK: 10.1091/mbc.E15-04-0219. Inducible expression in bloodstream forms failed. RIP-Seq and RNASeq unpublished.
18	Tb927.7.5380	DRBD12	RRM	na	0	0	0	1	1	0	b3	na	0	0	no	na	15	not detected	not detected	not detected	na	na	no	no	1.38	2.286	1.83	0.69	na	1.76	0.62	na	RNAi very slight growth defect BS 10.1016/j.molbiopara.2008.09.001. Over-expression or RNAi had very little effect on the transcriptome 10.1093/nar/gkt647
27	Tb927.10.310	PUF3	PUF	9.54076e-05	1	0	0	1	1	0	B3DP	cytoplasm	0	0	no	na	2	LS & SS only	0.51	1.04	8	PC	no	no	0.98	1.578	1.25	1.13	0.32	1.15	1.46	4.3	Role unclear (Kimanyi, ZMBH, unpublished)
17	Tb927.3.3940	DRBD11	RRM	0.000202099	1	0	0	1	1	0	B6D	cytoplasm	0	0	no	na	11	PC>LS&SS	0.71	not detected	6	na	no	no	1.13	1.604	0.82	1.15	0.53	1.54	0.34	4.9	no information found
82	Tb927.3.740	ZC3H5	CCCH	0.0177074	1	0	0	1	1	0	B3B6	cytoplasm (patchy)	1	0	TAP-17%	na	11	PC>LS&SS	0.79	1.01	1	na	no	no	1.31	1.878	1.53	1.96	0.75	1.08	3.13	5.16	no information found
90	Tb927.5.1580	ZC3H13	CCCH	0.00870962	1	0	0	1	1	0	B6d	cytoplasm	0	0	no	na	2	LS & SS only	1.67	0.61	1	na	no	no	1.36	2.18	3.21	2.19	0.83	1.52	0.9	5.84	RNAi on ZC3H12 KO background didn't affect growth. 10.1016/j.molbiopara.2012.02.006
11	Tb927.6.3480	DRBD5	RRM	0.0126497	1	0	0	1	1	0	B3B6D	na	0	0	no	na	15	not detected	not detected	not detected	1	PC	no	no	1.75	1.704	14.39	19.78	na	1.99	0.22	na	Needed to suppress ESAG9 expression, 10.1371/journal.ppat.1006279. in MCM-BP-TAP.
43	Tb927.11.12120	RBP9	RRM	0.0506876	0	0	0	1	1	0	B6	na	T. cruzi RIP-Seq	0	no	na	15	not detected	not detected	0.88	3	na	no	no	0.89	2.539	159.06	240.67	na	10.51	0.73	na	Over-expression in procyclics gives bloodstream-form mRNAs. 10.1098/rsob.160159 In T. cruzi, associated with RBPs, both PABPs and EIF4G5 10.1080/15476286.2018.1509660
44	Tb927.8.2780	RBP10	RRM	0.0020491	1	0	0	1	1	0	B3B6DP	cytoplasm	RIP-Seq	RNASeq	no	na	1	LS only	25.62	1.07	4	BS	no	no	1.14	6.424	196.69	575.53	15.79	5.23	1.13	na	drives bloodsream-form identity, represses procyclic mRNAs. 10.1371/journal.ppat.1006560; 10.1111/j.1365-2958.2012.07988.x Verified target sequence UAUUUUUU
122	Tb927.11.16550	ZC3H46	CCCH	0.00533201	1	0	0	1	0	0	n	cytoplasm (reticulated, points)	0	0	no	na	15	not detected	0.13	not detected	14	PC	no	2 sites PC	0.42	1.786	12.4	7.68	na	2.19	1.37	na	no information found
64	Tb927.9.12360	RBP35		0.00630837	1	0	0	1	0	0	d	cytoplasm (granules)	0	0	no	na	11	PC>LS&SS	0.51	0.35	5	na	no	no	1.15	0.565	0.45	0.44	0.29	0.88	0.68	3.1	no information found
60	Tb927.4.4230	RBP31	RRM	0.256697	0	0	0	1	0	0	b36dp	cytoplasm	0	0	no	na	15	not detected	not detected	not detected	na	na	no	no	0.99	2.022	2.79	0.62	na	2.37	0.33	na	RNAi slow growth 10.1016/j.molbiopara.2008.09.001. Possible target of MEKK1 10.1371/journal.ppat.1007145, would suggest need phosphorylation to stay BS;
91	Tb927.6.4050	ZC3H14	CCCH	na	0	0	0	1	0	0	D	na	0	0	no	na	15	not detected	not detected	not detected	na	na	no	no	1.14	1.782	0.13	0.81	na	0.96	4.29	na	no information found
25	Tb927.10.4430	PUF1	PUF	0.00327651	1	0	0	1	0	0	na	cytoplasm	0	0	no	na	6	SS>PC&LS	0.37	0.86	1	na	no	no	1.16	1.026	1.56	0.95	0.42	1.1	0.09	4.51	10.1016/j.molbiopara.2006.09.007 Not essential in procyclics, RNAi no effect in bloodstream forms
63	Tb927.11.3340	RBP34	RRM	NA	0	0	0	1	0	0	B6D	All over (N-GFP)	0	0	TAP-24%	na	12	PC only	1.08	0.82	na	na	no	no	1.05	0.239	1.35	0.99	0.71	1.03	0.54	na	no information found
6	Tb927.11.7140	CSBPII_33	none	0.00449461	1	0	0	1	0	0	b6	cytoplasm	0	0	no	na	8	PC&SS only	0.5	0.8	6	na	no	no	0.75	0.739	2.06	1.35	0.58	1.09	1.37	6.15	Cell cycle sequence binding phosphoprotein in Crithidia, target sequence CAUAGAAG 10.1074/jbc.M304322200, 10.1111/mmi.13986 . Has a PSP1 domain(unknown function).
26	Tb927.10.12660	PUF2	PUF	0.000179082	1	0	0	1	0	0	B3B6d	cytoplasm	RIP-Seq	RNASeq	no	na	13	LS&PC>SS	1.28	2.57	7	na	no	no	1.34	2.926	2.55	2.78	0.58	2.94	0.12	4.83	Repressor, RNAi inhibits BS growth, loss of mRNAs with long open reading frames. 10.1128/EC.00018-14 10-20,000 copies per cell in bloodstream forms.
46	Tb927.10.13540	RBP12	RRM	0.00256396	1	0	0	1	0	0	p	cytoplasm (points)	0	0	no	na	2	LS & SS only	not detected	not detected	1	na	no	no	0.91	2.175	11.83	17.53	3.81	3.24	2.52	na	no information found
124	Tb927.9.10280	ZC3H48	CCCH	na	0	0	0	1	0	0	B3B6DP	cytoplasm (reticulated)	0	0	no	na	15	not detected	not detected	not detected	na	na	no	no	1.39	0.797	8.18	30.25	na	8.27	0.58	na	RNAi in BS failed
112	Tb927.10.12740	ZC3H35	CCCH	0.118977	0	0	0	0	1	0	DP	cytoplasm (points)	0	0	no	na	1	LS only	0.26	not detected	1	na	no	no	1.38	0.721	0.29	0.65	na	0.67	2.36	6.73	RNAi in procyclics unsuccessful
21	Tb927.8.710	DRBD17	RRM	0.022798	1	0	0	0	1	0	B3DP	unclear	0	0	no	na	12	PC only	not detected	not detected	3	na	yes	no	0.54	2.97	0.39	0.82	0.51	0.49	1.45	6.17	Nuclear by fractionation, cytoplasmic by tryptag
66	Tb927.11.5850	RBP38		0.00413158	1	0	0	0	1	1	B3D	cytoplasm	0	0	no	na	12	PC only	0.55	0.37	5	PC	no	no	0.82	0.74	1.65	0.89	0.28	0.74	2.29	5.62	RNAi in BS very marginal growth defect. 10.1016/j.molbiopara.2008.09.001
106	Tb927.9.9520	ZC3H29	CCCH	0.000306688	1	0	0	0	1	1	B6	na	0	0	no	na	13	LS& PC only	0.63	3.35	1	na	no	no	1.32	1.407	2.24	3.13	0.3	1.65	0.55	3.45	no information found
92	Tb927.6.4720	ZC3H15	CCCH	na	0	0	0	0	1	0	P	na	0	0	no	na	15	not detected	not detected	not detected	na	na	no	no	1.06	2.923	1.78	5.59	na	0.92	1.31	na	no information found
16	Tb927.11.16020	DRBD10	RRM	0.298576	0	0	0	0	0	0	B3D	Nucleolus	0	0	no	na	9	PC>SS>LS	not detected	not detected	1	na	no	1 site PC	1.48	0.842	0.37	0.7	na	0.74	0.81	na	no information found
38	Tb927.11.12100	RBP5	RRM	na	0	0	0	0	0	0	b6dP	na	0	0	no	na	15	not detected	not detected	not detected	na	na	no	no	6.63	0.385	0.85	0.05	na	0.62	5.59	na	mRNA increased in stumpy forms - 10.1371/journal.pntd.0006863
19	Tb927.8.6650	DRBD13	RRM	na	0	0	0	0	0	1	D	cytoplasm	RIP-Seq	RNASeq	no	na	15	not detected	0.16	not detected	2	na	no	no	0.67	2.342	0.34	0.34	0.53	0.35	0.8	na	Over-expression or RNAi inhibits growth of procyclics. RNAi increases RBP6 and GPEET mRNA over-expression gives VSG+ISG, less GPEET. Tether in procyclics: represses. 10.1016/j.febslet.2015.05.036. RNA-binding, RNAi and over-expression RNA data in 10.1093/nar/gkt647.
39	Tb927.3.2930	RBP6	RRM	na	0	0	0	0	0	0	n	cytoplasm (points)	0	RNASeq	no	na	15	not detected	not detected	not detected	na	na	no	no	0.59	1.315	0.81	0.38	9.28	8.85	11.65	na	Expression in procyclics triggeres epimastigote then metacyclic differentiation, 10.1126/science.1229641.
123	Tb927.6.4960	ZC3H47	CCCH	0.014525	1	0	0	0	0	1	B6p	na	0	0	no	na	1	LS only	0.82	0.69	2	na	no	no	1.18	0.59	0.42	0.44	1.08	0.72	1.12	5.93	RNAi in BS didn't affect growth
45	Tb927.8.4450	RBP11	RRM	0.102062	0	0	0	0	0	0	B3B6DP	Nucleolus	0	0	no	na	9	PC>SS>LS	0.37	0.23	na	na	no	no	2.4	0.651	0.33	0.48	0.31	0.64	0.59	na	no information found
47	Tb927.6.4530	RBP17	RRM	na	0	0	0	0	0	0	B6D	Cytoplasm, points, sometimes 1 point in nucleus	0	0	no	na	12	PC only	0.14	0.12	na	na	no	no	0.9	0.163	0.49	0.57	0.36	0.57	1.18	3.32	no information found
78	Tb927.6.3490	ZFP1	CCCH	na	0	0	0	0	0	1	P	na	0	0	no (but has HDPY)	na	15	not detected	not detected	not detected	4	na	no	no	1.45	0.757	0.68	0.57	na	0.68	0.6	na	Enriched during differentiation to procyclic PMID 21467035, needed for kinetoplast repositioning PMID 16045615.
15	Tb927.9.13280	DRBD9	RRM	0.118977	0	0	0	0	0	0	B3B6	Nucleolus	0	0	no	na	13	LS&PC>SS	0.38	0.37	na	na	no	no	1.67	0.687	0.59	0.63	0.3	0.81	0.68	na	RNAi slow growth 10.1016/j.molbiopara.2008.09.001
136	Tb927.5.3750	PPCT1	RRM	na	0	0	0	0	0	0	n	Nucleus	0	0	no	na	5	SS only	0.87	not detected	1	na	no	no	1.27	1.883	1.84	0.67	0.93	1.22	2.45	na	Peptidyl-prolyl cis-trans isomerase with an RRM domain. Location from proteome
72	Tb927.3.5460	RBSR3	RBD, SR	na	na	0	0	0	0	0	n	Nucleus & cytoplasm	0	0	no	na	15	not detected	not detected	not detected	na	na	no	no	0.88	1.852	1.63	0.7	1.39	1.34	2.94	na	no information found
70	Tb927.9.6870	RBSR1	RRM, SR	0.102062	0	0	0	0	0	0	B3B6DP	Nucleus	0	0	no	na	10	PC>SS only	0.47	0.35	3	na	no	no	0.99	0.562	0.8	0.79	0.84	0.58	0.64	na	no information found
84	Tb927.3.1340	ZC3H7=CBP66	(CCCH)	na	0	0	0	0	0	0	b3dp	Nucleus	0	0	no	na	8	PC&SS only	0.87	0.75	1	na	no	no	1.04	1.103	1.21	0.9	1.02	0.93	1.32	na	nuclear cap-binding complex 10.1128/MCB.25.6.2216-2226.2005
76	Tb927.6.2550	TRRM2	RRM	0.000179082	1	0	0	0	0	0	B3B6DP	Nucleus	0	0	no	na	14	not regulated	1.21	0.92	na	na	no	no	1.11	1.48	0.54	0.9	1.08	0.89	1.12	2.34	location from nuclear proteome. Associated with mRNAs in T. cruzi 10.1111/jeu.12666.
42	Tb927.7.320	RBP8	RRM	0.0238664	1	0	0	0	0	0	n	na	0	0	no	na	12	PC only	0.11	0.11	2	na	no	no	0.95	0.416	0.83	0.91	0.31	0.66	4.33	3.67	no information found
57	Tb927.3.1030	RBP28	RRM	0.00306533	1	0	0	0	0	0	B3B6DP	cytoplasm	0	0	no	na	13	LS&PC>SS	0.37	0.42	6	na	yes	no	0.92	0.442	0.54	0.92	0.36	0.6	0.46	na	RNAi very slight inhibition in procyclic form 10.1016/j.molbiopara.2008.09.001
119	Tb927.11.7450	ZC3H43	CCCH	na	0	0	0	0	0	0	D	Nucleus	0	0	no	na	15	not detected	not detected	not detected	1	na	no	no	1.81	0.713	0.52	0.94	0.42	0.89	0.32	na	Annotated as a component of motile flagella CMF71, but enriched in the nucleus.
48	Tb927.7.1180	RBP19	RRM	na	0	0	0	0	0	0	b3p	na	0	0	no	na	15	not detected	not detected	not detected	na	na	no	no	1.57	0.358	1.18	0.96	na	0.84	0.51	na	no information for T. brucei. T. cruzi protein prefers poly(C) to other homopolymers 10.1016/j.exppara.2007.03.010
120	Tb927.11.7890	ZC3H44	CCCH	na	0	1	0	0	0	0	b3	cytoplasm (patchy)	0	0	no	na	8	PC&SS only	1.08	0.57	3	na	no	no	1.06	0.688	1.28	1.03	0.73	0.94	1.57	na	no information found
49	Tb927.8.6440	RBP20	RRM	0.0553459	0	0	0	0	0	0	B3B6DP	Nucleus	0	0	TAP-23%	na	14	not regulated	1.17	0.8	na	na	no	no	0.72	1.204	0.81	1.1	1	0.67	1.49	na	Nuclear, RNAi no effect. 10.1016/j.molbiopara.2008.09.001
62	Tb927.8.990	RBP33	RRM	0.00753249	1	0	0	0	0	0	B3B6DP	Nucleus	RIP-Seq	0	no	na	14	not regulated	0.84	0.75	1	na	yes	no	1.65	1.092	0.79	1.13	1.04	1.43	1.11	2.26	Punctae, not nucleolus, overexpression increass mRNAs and SLRNA 10.1016/j.molbiopara.2016.12.008.. Binds non-coding RNAs near the end of transcription units, depletion increases these and retroposon RNAs 10.1371/journal.pone.0107608,
100	Tb927.7.4980	ZC3H23 POMP35	CCCH	0.02747	1	0	0	0	0	0	n	Mitochondrion & cytoplasm (reticulated)	0	0	no	na	12	PC only	not detected	0.39	5	na	no	no	1.41	1.184	0.89	1.21	na	0.88	0.96	na	Outer mitochondrial membrane protein
37	Tb927.11.530	RBP3	RRM	0.000999488	1	0	0	0	0	0	b3D	cytoplasm	0	0	no	na	14	not regulated	1.07	0.72	1	na	no	no	0.52	0.94	2.68	1.22	0.86	2.41	0.08	4.99	RNAi slow growth 10.1016/j.molbiopara.2008.09.001
132	Tb927.11.7310	RNA binding protein, RBD	RBD	0.0399504	1	0	0	0	0	0	B3B6D	Nucleus	0	0	no	na	7	PC&SS>LS	0.82	0.41	na	na	yes	no	2.07	0.553	0.86	1.3	0.38	0.8	0.34	na	no information found
87	Tb927.4.1680	ZC3H10	(CCCH)	na	0	0	0	0	0	0	B3B6D	cytoplasm, axoneme	0	0	no	na	14	not regulated	1.19	1.25	4	na	no	no	0.51	0.791	1.88	1.32	0.92	0.84	0.84	na	no information found
134	Tb927.10.15870	LYAR-type C2HC zinc finger	SWAP	na	0	0	0	0	0	0	d	Nucleus	0	0	no	na	14	not regulated	2.12	1.09	4	na	no	no	0.97	0.793	2.44	1.35	0.76	1.5	0.91	na	no information found
67	Tb927.11.15350	RBP39	RRM	na	0	0	0	0	0	0	b36dp	Nucleus, 10% cytoplasm instead	0	0	no	na	14	not regulated	not detected	1.03	na	na	no	no	1.05	0.388	1.11	1.37	na	0.91	1.14	na	no information found
29	Tb927.7.4730	PUF5	PUF	na	0	1	0	0	0	0	D	cytoplasm	0	0	Y2H-HNPY	na	15	not detected	not detected	not detected	na	na	no	no	0.98	1.056	0.91	1.37	na	1.72	7.89	na	cytoplasmic; function unclear. Less than 50,000 molecules/cell. 10.1371/journal.pone.0077371
110	Tb927.10.11730	ZC3H33	(CCCH)	na	0	0	0	0	0	0	n	cytoplasm (points)	0	0	no	na	15	not detected	not detected	not detected	4	na	no	no	1.14	1.253	2.39	1.41	0.71	1.33	1.33	na	no information found
80	Tb927.3.720	ZFP3	CCCH	0.0477816	1	0	0	0	0	1	B3B6D	cytoplasm (points)	RIP-Seq	0	no	na	12	PC only	0.82	not detected	2	na	no	no	0.72	0.703	1	1.5	0.54	0.74	0.92	3.43	10.1093/nar/gkr1106 preferentially binds some mRNA that increase in stupy forms, including EP1 and GPEET (PLoS Pathog., 5, e1000317). Over-expression enhances differentiation (PMID17043361) and increases some bound mRNAs. In starvation granules, concentrates in some structures in stumpy.
94	Tb927.7.930	ZC3H17	(CCCH)	0.0160733	1	0	0	0	0	0	b36Dp	na	0	0	no	na	12	PC only	0.43	0.56	4	na	no	no	0.76	0.735	1.23	1.56	0.72	0.74	1.12	na	No effect of RNAi 10.1186/1756-0500-2-46
93	Tb927.7.250	ZC3H16	(CCCH)	na	0	0	0	0	0	0	b6	na	0	0	no	na	15	not detected	not detected	not detected	1	na	no	no	1	1.44	1.43	1.57	na	1.34	2.04	na	no information found
86	Tb927.4.1310	ZC3H9	CCCH	na	0	0	0	0	0	0	B6D	Nucleus & cytoplasm	0	0	no	na	11	PC>LS&SS	0.58	0.71	na	na	no	no	0.89	0.906	2.12	1.59	0.95	1.03	1.38	na	no information found. HAs a VHS/ENTH domain, possible role in intracellular trafficking?
79	Tb927.11.14950	ZFP2	CCCH	0.00273499	1	0	0	0	0	1	B6d	cytoplasm (points)	0	0	no	na	11	PC>LS&SS	0.52	0.93	na	na	no	no	1.36	1.53	1.33	1.59	na	0.65	0.85	3.51	RNAi in bloodstream form inhibits procyclin expression and differentiation to procyclic PMID 21467035
65	Tb927.11.16590	RBP37	RRM	na	0	0	0	0	0	0	n	Nucleus	0	0	no	na	15	not detected	not detected	0.79	na	na	no	no	1.02	0.879	2.16	1.63	na	1.05	0.93	na	no information found
81	Tb927.1.2200	ZC3H4	(CCCH)	na	0	0	0	0	0	0	B3B6D	endocytic & cytoplasm (weak)	0	0	no	na	15	not detected	not detected	not detected	na	na	no	no	1.04	1.432	0.26	1.67	na	2.02	1.23	na	no information found
50	Tb927.3.2000	RBP21		na	0	0	0	0	0	0	B6DP	Nucleus (points)	0	0	no	na	5	SS only	not detected	0.94	na	na	no	no	1.47	0.533	1.7	1.76	1.26	0.96	1.91	na	Transient RNAi effect. 10.1016/j.molbiopara.2008.09.001
133	Tb927.7.7280	LYAR-type C2HC zinc finger	SWAP	na	0	0	0	0	0	0	b6	Nucleus	0	0	no	na	12	PC only	1.14	0.62	na	na	no	no	0.9	0.801	1.94	1.8	1.35	1.19	1.41	na	no information found
125	Tb927.5.1960	dsRNA binding domain	dsRNA	na	0	0	0	0	0	0	B3B6DP	na	0	0	no	na	15	not detected	not detected	not detected	na	na	no	no	0.99	1.175	2.96	1.86	na	1.52	4.68	na	no information found
55	Tb927.10.13570	RBP27	RRM	na	0	0	0	0	0	0	na	Nucleus, weak cytoplasm	0	0	no	na	15	not detected	not detected	not detected	na	na	no	no	0.95	0.561	2.14	1.97	1.06	1.09	0.45	na	Identical to 10.14080
131	Tb927.3.3970	RNA binding protein, putative	LYAR-type C2HC zinc finger	na	0	0	0	0	0	0	B6Dp	Nucleus	0	0	no	na	14	not regulated	1.06	1.47	7	na	no	no	1.37	1.026	1.52	2.14	0.41	0.96	0.76	na	RNAi in BS failed
95	Tb927.7.2140	ZC3H18	CCCH	0.0301737	1	1	0	0	0	0	B6D	cytoplasm (strong points), nucleus, flagellum	0	0	Y2H-HNPY	na	12	PC only	1.12	0.65	9	PC	no	no	0.96	1.503	1.36	2.41	0.58	1.68	0.29	3.9	Required for differentiation, 10.1016/j.molbiopara.2011.02.007
20	Tb927.11.950	DRBD14	RRM	0.0466241	1	0	0	0	0	0	B6DP	cytoplasm (reticulated)	0	0	no	na	15	not detected	not detected	not detected	na	na	no	no	1.46	1.432	1.92	2.56	na	0.88	1.37	na	RNAi very slight growth defect BS 10.1016/j.molbiopara.2008.09.001
89	Tb927.5.1570	ZC3H12	CCCH	na	0	1	0	0	0	0	B3	cytoplasm	0	0	no (but has HNPY)	na	15	not detected	not detected	not detected	3	na	no	no	1.16	3.824	5.04	4.18	na	1.63	5.64	na	function unclear, not required in bloodstream forms. 10.1016/j.molbiopara.2012.02.006
40	Tb927.10.12090	RBP7A	RRM	0.0897301	0	1	0	0	0	0	DP	cytoplasm (points)	0	0	no	na	6	SS>PC&LS	0.74	not detected	na	na	no	no	1.08	1.536	3.64	4.83	1.31	1.67	2.56	2.62	Required for stumpy differentiation 10.1371/journal.ppat.1007145, RNA increased in epimastiogotes or metacyclics.
71	Tb927.7.1390	RBSR2	RBD, SR	na	0	0	0	0	0	0	B3B6DP	na	0	0	no	na	15	not detected	6.43	13.15	na	na	no	no	1.28	1.118	3.5	5.76	5.83	0.91	1.26	na	no information found
109	Tb927.10.5250	ZC3H32	CCCH	0.000999488	1	0	0	0	0	0	B3B6	cytoplasm, granules	RIP-Seq	RNA-Seq	TAP-5%, Y2H-NNPY	na	3	LS & SS only SS>LS	17.33	5.27	5	BS	no	no	1.04	2.507	11.2	16.88	15.61	5.49	0.11	na	Bloodstream-specfic activator, role unclear 10.1371/journal.pone.0177901
	Tb927.11.8470	ZC3H45	CCCH	na	0	1	0	0	0	0	D	cytoplasm (points, weak)	0	0	no (but has HNPY)	na	15	not detected	not detected	not detected	na	na	no	no	0.74	1.256	5.07	59.49	na	9.01	0.71	na	no information found
34	Tb927.11.10810	PUF11	PUF	0.00869032	1	0	0	0	0	0	na	endocytic & cytoplasm (points)	0	0	no	na	15	not detected	not detected	not detected	2	na	yes	no	0.87	#N/A	#N/A	#N/A	na	16.7	na	na	Localisation is the Tryptag result for N-terminally tagged version
35	Tb927.11.500	UBP1	RRM	na	0	0	0	0	0	0	P	cytoplasm	RIP-Seq	0	no	na	15	not detected	not detected	not detected	na	na	no	no	0.6	#N/A	#N/A	#N/A	na	0.51	na	na	Abundant protein with preference for U-rich RNA; PMID 18022708, RIP-Seq 10.1128/EC.00018-14
139	Tb927.10.8850	Deaminase?	(CCCH?)	na	0	0	0	0	0	0		cytoplasm	0	0	0	na																	no information found

## Sheet: 2. RNA degradation_stability
Gene ID	Annotation	mRNP proteome FDR	FDR<0.05	miniarray activator	macrorray activator	miniarray repressor	macrorray repressor	miniarray toxic	Sysmo RNA BS/PC	Protein B/P	RITSeq		Fritz Enrichment in starvation granules
RNA interference
Tb927.10.10850	AGO1	0.00270323	1	0	0	0	0	0	1.1	1.3	b36dp	cytoplasm	2.3	10.1186/1741-7007-1-2; 10.1074/jbc.M109.073072; PMID: 14673174; 15383544
Tb927.10.8880	RNA Interference Factor 4 (RIF4)	na	na	0	0	0	0	0	0.65	0.48	b6d	na	na	10.1371/journal.ppat.1002678
Tb927.10.10730	RNA Interference Factor 5 (RIF5)	na	na	0	0	0	0	0	1.08	0.89	b6d	cytoplasm (reticulated)	na	10.1371/journal.ppat.1002678
Tb927.8.2370	DCL1	na	na	0	0	0	0	0	1.39	na	b6d	cytoplasm	na	10.1261/rna.246906; 10.1073/pnas.0907766106
Tb927.3.1230	DCL2													10.1073/pnas.0907766106; 10.1186/1741-7007-1-2
Tb927.10.2220	piwi-like protein 1	na	na	0	0	0	0	0	1.99	na	n	na	na
5'-3' decay
Tb927.6.640	ALPH1 decapping enzyme	0.00287128	1	0	0	0	0	0	1.05	0.76	B3B6	Posterior cell tip and cytoplasmic points	4.56	10.1371/journal.ppat.1006456
Tb927.7.4900	XRNA	0.000317242	1	0	0	0	0	0	1.24	0.64	B3B6P	cytoplasm	3.66	10.1261/rna.291506; 10.1261/rna.2837311
Tb927.5.2450	XRNB	na	na	0	0	0	0	0	na	na	na	cytoplasm	na	10.1261/rna.291506
Tb927.8.2810	XRNC	na	na	0	0	0	0	0	1.16	na	p	cytoplasm	na	10.1261/rna.291506
Tb927.10.6220	XRND	na	na	0	0	0	0	0	0.58	0.5	b36	Nucleus	2	10.1261/rna.291506
Tb927.11.1550	XRNF	na	na	0	0	0	0	0	0.63	na	P	cytoplasm	na	10.1261/rna.038547.113 (ribosome biogenesis)
CAF-NOT complex
Tb927.6.600	CAF1	0.028153	1	0	0	1	0	0	0.91	0.72	B3B6D	cytoplasm	2.82	10.1093/nar/gkn108; 10.12688/f1000research.11750.1
Tb927.4.410	CAF40	0.00531147	1	0	0	0	0	0	1.27	0.98	B3B6Dp	cytoplasm (points)	2.85	10.1093/nar/gkn108
Tb927.10.1510	NOT1	0.0469091	1	0	0	0	0	0	1.91	0.66	B3B6DP	cytoplasm	3.53	10.1093/nar/gkn108
Tb927.10.8720	NOT10	NA	0	0	0	1	0	0	1.28	0.78	B3B6DP	all over	3.55	10.1093/nar/gkn108
Tb927.8.1960	NOT11	0.0506876	0	0	0	1	1	0	1.1	0.72	D	na	3.85	10.1093/nar/gkn108
Tb927.6.850	NOT2	0.0261534	1	0	0	1	1	0	0.91	0.86	B6DP	cytoplasm (points)	3.35	10.1093/nar/gkn108
Tb927.3.1920	NOT5	0.0459349	1	0	0	1	1	0	1.34	0.81	B3p	cytoplasm (points)	3.4	10.1093/nar/gkn108
Other deadenylases
Tb927.6.1670	PAN2	na	0	0	0	1	0	0	na	0.89	na	na	na	10.1093/nar/gkp571
Tb927.11.13970	PAN3	na	0	0	0	1	0	0	0.93	0.82	B3b6d	na	na	10.1093/nar/gkp571
Tb927.8.2850	PARN-1	na	na	0	0	0	0	0	0.7	0.39	b6dp	cytoplasm	na	10.1128/EC.05097-11
Tb927.10.8360	PARN-2	na	na	0	0	0	0	0	0.59	0.29	D	na	na	10.1128/EC.05097-11
Tb927.9.13510	PARN-3	0.0999009	0	0	0	0	0	0	1.27	0.95	b3p	Cytoplasm	2.82	10.1128/EC.05097-11
3'-5' decay
Tb927.5.1200	CSL4 exosome component	na	na	0	0	0	0	0	0.86	0.58	b6P	Nucleus	na	PMID: 12821657; PMID: 11447124; PMID: 14624005;10.1016/j.molbiopara.2007.12.012
Tb927.1.2580	EAP1 exosome complex PH subunit	na	na	0	0	0	0	0	0.83	0.55	B3B6P	Nucleus	na	PMID: 12821657; PMID: 11447124; PMID: 14624005;10.1016/j.molbiopara.2007.12.012
Tb927.11.16600	EAP2 exosome-associated protein 2	na	na	0	0	0	0	0	0.94	na	b6	Nucleus	na	PMID: 12821657; PMID: 11447124; PMID: 14624005;10.1016/j.molbiopara.2007.12.012
Tb927.7.5460	EAP3 exosome-associated protein 3	na	na	0	0	0	0	0	0.83	0.76	B3B6dP	Nucleus	na	PMID: 12821657; PMID: 11447124; PMID: 14624005;10.1016/j.molbiopara.2007.12.012
Tb927.11.11030	EAP4 exosome-associated protein 4	na	na	0	0	0	0	0	0.83	0.51	B6P	Nucleus	na	PMID: 12821657; PMID: 11447124; PMID: 14624005;10.1016/j.molbiopara.2007.12.012
Tb927.7.4670	RRP4 exosome complex PH subunit	na	na	0	0	0	0	0	0.62	0.62	n	Nucleus	na	PMID: 12821657; PMID: 11447124; PMID: 14624005;10.1016/j.molbiopara.2007.12.012
Tb927.9.7070	RRP40 exosome complex PH subunit	na	na	0	0	0	0	0	0.77	0.55	n	Nucleus	na	PMID: 12821657; PMID: 11447124; PMID: 14624005;10.1016/j.molbiopara.2007.12.012
Tb927.10.7450	RRP41A exosome complex PH subunit	na	na	0	0	0	0	0	0.91	0.92	B3DP	Nucleus	3.72	PMID: 12821657; PMID: 11447124; PMID: 14624005;10.1016/j.molbiopara.2007.12.012
Tb927.2.2180	RRP41B exosome protein PH subunit	na	na	0	0	0	0	0	0.58	na	b6	nucleolus, nucleoplasm	na	PMID: 12821657; PMID: 11447124; PMID: 14624005;10.1016/j.molbiopara.2007.12.012
Tb927.6.670	RRP45 exosome complex PH subunit	na	0	0	0	0	0	1	0.58	0.58	D	Nucleus	na	PMID: 12821657; PMID: 11447124; PMID: 14624005;10.1016/j.molbiopara.2007.12.012
Tb927.4.1630	RRP6	na	na	0	0	0	0	0	0.82	0.65	B3B6D	Nucleus	na	PMID: 12821657; PMID: 11447124; PMID: 14624005; 10.1016/j.molbiopara.2006.10.005
Tb927.10.7440	MTR4	0.0330737	1	0	0	0	0	0	1.01	0.54	B3B6	Nucleus	3.48	PMID: 12821657; PMID: 11447124; PMID: 14624005; 10.1093/nar/gkm736
Tb11.02.5380	RRP44	na	na	0	0	0	0	0	na	0.61	na	cytoplasm	na	PMID: 12821657; PMID: 11447124; PMID: 14624005
Tb927.11.8290	DIS3L2, RNaseB motif protein, no PIN domain	na	na	0	0	0	0	0	0.65	0.31	b6dp	cytoplasm	4.21
MKT-PBP complex
Tb927.9.9060	LSM12	0.0792163	0	1	0	0	0	0	1.28	1.2	B3B6DP	all over	4.15	10.1093/nar/gkt1416
Tb927.6.4770	MKT1	0.00268093	1	1	1	0	0	0	1.29	1.54	B3B6D	cytoplasm (patchy)	4.38	Full-length tethering result from an individual test. 10.1093/nar/gkt1416
Tb927.10.1490	MKT1L	0.0139735	1	0	1	0	0	0	1.49	0.83	B3B6	cytoplasm (patchy)	5.28	Full-length tethering result from an individual test. unpublished
Tb927.7.2780	XAC1	na	0	1	1	0	0	0	1.7	1.39	B3B6DP	cytoplasm	4.05	Full-length tethering result from an individual test. unpublished
Tb927.8.4540	PBP1	0.000208516	1	0	1	0	0	0	1.68	1.05	B3B6DP	cytoplasm (patchy)	4.59	10.1093/nar/gkt1416
Other exo- or endonuclease
Tb927.10.6860	endonuclease V, cleaves RNA at inosines	na	na	0	0	0	0	0	0.93	na	B3	Cytoplasm	na	10.1038/s41598-017-08910-1
Tb927.8.3220	exonuclease	na	na	0	0	0	0	0	1.13	na	d	na	na
Tb927.3.5150	exonuclease	0.0897301	0	0	0	0	0	0	1.14	na	D	cytoplasm	na
Tb927.11.16000	exonuclease	na	na	0	0	0	0	0	1.43	na	b6	nucelus, glycosome (N-GFP)	na
Tb927.8.3710	hypothetical protein, conserved, RNAse H ExoIII domain	0.102062	0	0	0	0	0	0	1.13	1.25	B3	nucleus especially nuclelolus	na
Tb927.3.2490	P-loop nucloside phosphate hydrolase, PH domain-like	na	na	0	0	0	0	0	1.23	0.54	P	Cytoplasm	na
Tb927.3.1230	Ribonuclease 3	na	na	0	0	0	0	0	1.08	na	b6d	na	na
Tb927.1.1820	hypothetical PIN domain-containing protein	na	na	0	0	0	0	0	1.57	na	DP	cytoplasm (reticulated)	na
Tb927.1.4220	Ydr279p,RNaseH2 domain like,Winged Helix DNA binding	na	na	0	0	0	0	0	0.8	na	n	Nucleus	na
Tb927.1.1790	hypothetical PIN domain-containing protein, conserved	na	na	0	0	0	0	0	1.04	na	n	Nucleus	na
Other
Tb927.11.550	SCD6	0.000179082	1	0	0	0	0	0	1.55	1.3	B3B6DP	cytoplasm, granules	1.93	10.1242/jcs.099275; 10.1042/bj20130747
Tb927.5.2140	UPF1	na	na	0	0	0	0	0	1.64	0.91	b36d	na	4.2	10.1371/journal.pone.0025112
Tb927.10.7310	terminal uridylyltransferase 3 (TUT3)	0.0273178	1	0	0	0	0	0	0.75	na	n	cytoplasm	na
Tb927.6.3810	Possible non-canonical poly(A) polymerase. PAP/OAS1 substrate-binding domain (poly(A) polymerase substrate binding)	na	na	0	0	0	0	0	0.87	na	p	endocytic, cytoplasm (N-GFP)	na
Tb927.11.14580	CE1 Bifunctional Monophosphate RNA Kinase/RNA guanylyltransferase Ce1	na	na	0	0	0	0	0	0.84	0.36	B3B6DP	cytoplasm	na

## Sheet: 3. Translation
Gene ID	Annotation	mRNP proteome FDR	FDR<0.05	miniarray activator	macrorray activator	miniarray repressor	macrorray repressor	miniarray toxic	Sysmo RNA BS/PC	Protein B/P	RITSeq	Fritz Enrichment in starvation granules
Tb927.10.14550	DED1-1, ATP-dependent DEAD/H RNA helicase, VASA homologue	0.000208516	1	0	0	0	0	0	0.72	0.33	B6dp	2.13
Tb927.9.12510	DED1-2, ATP-dependent DEAD/H RNA helicase, DED1-2	0.000652264	1	0	0	0	0	0	0.74	0.6	B3B6DP	2.74
Tb927.9.2580	deoxyhypusine hydroxylase	na	na	0	0	0	0	0	1.94	0.69	b36	na
Tb927.7.1710	DOM34, releases stalled ribosomes	na	0	0	1	0	0	0	0.79	0.25	B3	na
Tb927.4.2740	EF hand protein, conserved, RNAi inc diff?	na	na	0	0	0	0	0	0.96	1.73	d	na
Tb927.4.3590	EF1 beta, translation elongation factor 1-beta	0.0553459	0	0	0	0	0	0	na	0.97	na	na
Tb927.10.5840	EF1 beta, translation elongation factor 1-beta	0.28325	0	0	0	0	0	0	na	1.02	B3B6D	na
Tb927.4.3570	EF1 beta, translation elongation factor 1-beta	na	na	0	0	0	0	0	na	na	B3B6DP	na
Tb927.11.13190	EF1 gamma, elongation factor 1 gamma	0.413452	0	0	0	0	0	0	0.84	0.79	n	2.42
Tb927.11.13090	EF1 gamma, elongation factor 1 gamma	na	na	0	0	0	0	0	na	na	na	na
Tb927.10.2100	EF1-alpha elongation factor 1-alpha, (TEF1)	na	na	0	0	0	0	0	na	0.88	na	na
Tb927.10.2110	EF1-alpha elongation factor 1-alpha, (TEF1)	0.00399888	1	0	0	0	0	0	1.09	na	na	na
Tb927.10.2090	EF1-alpha elongation factor 1-alpha, (TEF1)	na	na	0	0	0	0	0	na	na	B3B6DP	na
Tb927.3.2900	EF-2 alpha, elongation initiation factor 2 alpha subunit,	0.0792163	0	0	1	0	0	0	0.7	0.55	B3B6DP	2.53
Tb927.3.2170	EF2 translation elongation factor EF-2	na	na	0	0	0	0	0	0.87	0.83	D	na
Tb927.10.4560	EF2 elongation factor 2	na	na	0	0	0	0	0	na	0.78	B3B6DP	na
Tb927.10.4570	EF2 elongation factor 2	0.000652264	1	0	0	0	0	0	1.03	na	na	3.52
Tb927.11.8980	EFG2 elongation factor G2-like protein	na	na	0	0	0	0	0	0.81	na	d	na
Tb927.10.5300	eIF-6	na	na	0	0	0	0	0	0.58	0.57	B6P	na
Tb927.11.5840	eIF1 Protein translation factor SUI1 homolog	na	0	1	1	0	0	0	0.89	0.58	B3B6	na
Tb927.8.5880	eIF1A	0.016847	1	0	0	0	0	0	0.9	0.59	b3dp	2.41
Tb927.8.4390	eIF-2B GDP-GTP exchange factor	na	na	0	0	0	0	0	0.98	0.73	p	na
Tb927.5.3120	eIF2 beta	na	na	0	0	0	0	0	0.67	0.29	B3B6DP	2.23
Tb927.11.13250	eIF-2-gamma	na	na	0	0	0	0	0	1.01	0.56	B3B6DP	2.9
Tb927.11.1820	eIF2B delta subunit, subunit GCD2	na	na	0	0	0	0	0	0.83	0.55	d	na
Tb927.6.1280	eIF2B GDP-GTP exchange factor	na	na	0	0	0	0	0	0.69	0.55	B6d	4.28
Tb927.11.11570	eIF2B subunit (epsilon)	na	na	0	0	0	0	0	0.86	0.53	b3d	na
Tb927.7.6090	eIF3a	0.0142039	1	0	0	0	0	0	0.99	0.78	B3B6DP	3.05	10.1093/nar/gkv564; 10.1261/rna.058651.116
Tb927.5.2570	eIF3B	0.0117668	1	0	0	0	0	0	0.87	1.17	B3B6DP	2.63	10.1093/nar/gkv564; 10.1261/rna.058651.116
Tb927.7.2720	eIF3c	na	na	0	0	0	0	0	1.12	0.68	n	na	10.1093/nar/gkv564; 10.1261/rna.058651.116
Tb927.10.8270	eIF3c	na	na	0	0	0	0	0	na	0.77	B3B6DP	na	10.1093/nar/gkv564; 10.1261/rna.058651.116
Tb927.10.8290	eIF3c	0.000652264	1	0	0	0	0	0	1	na	na	2.65	10.1093/nar/gkv564; 10.1261/rna.058651.116
Tb927.6.4370	eIF3d	0.00241105	1	0	0	0	0	0	0.75	0.73	B3B6DP	2.6	10.1093/nar/gkv564; 10.1261/rna.058651.116
Tb927.11.11590	eIF3E	0.0201347	1	0	0	0	0	0	1.13	0.64	B3D	2.81	10.1093/nar/gkv564; 10.1261/rna.058651.116
Tb927.3.1680	eIF3F	0.0250134	1	0	0	0	0	0	0.81	0.65	B6P	2.59	10.1093/nar/gkv564; 10.1261/rna.058651.116
Tb927.4.1930	eIF3G	0.00351934	1	0	0	0	0	0	0.75	0.95	n	2.04	10.1093/nar/gkv564; 10.1261/rna.058651.116
Tb927.8.1170	eIF3H	na	na	0	0	0	0	0	0.86	0.62	B3B6D	na	10.1093/nar/gkv564; 10.1261/rna.058651.116
Tb927.8.1190	eIF3H	0.0250134	1	0	0	0	0	0	na	na	na	3.72	10.1093/nar/gkv564; 10.1261/rna.058651.116
Tb927.11.9610	eIF3I	na	na	0	0	0	0	0	1.05	1.09	B3	3.33	10.1093/nar/gkv564; 10.1261/rna.058651.116
Tb927.3.2220	eIF3j	na	na	0	0	0	0	0	0.69	0.8	n	na	10.1093/nar/gkv564; 10.1261/rna.058651.116
Tb927.11.15420	eIF3K	na	na	0	0	0	0	0	0.93	0.63	B6d	3.95	10.1093/nar/gkv564; 10.1261/rna.058651.116
Tb927.10.4640	eIF3L	0.00961755	1	0	0	0	0	0	0.95	0.66	B3B6DP	3.25	10.1093/nar/gkv564; 10.1261/rna.058651.116
Tb927.9.4680	EIF4A1	0.000317242	1	0	0	0	0	0	1.05	0.7	B3B6DP	4.13
Tb927.11.2260	EIF4E1	0.0700147	0	0	0	1	0	0	0.71	1.16	b6	4.04
Tb927.8.8210	EIF4E1	na	na	0	0	0	0	0	na	na	D	na
Tb927.9.11050	4EIP	0.00510506	1	0	0	1	1	0	1.26	0.91	B3d	na
Tb927.10.11000	4EIP2 homologue	na	na	0	0	0	0	0	0.75	na	p	na
Tb927.10.16070	EIF4E2	na	na	0	0	0	0	0	0.77	na	B6	na
Tb927.11.11770	EIF4E3	0.0809518	0	1	1	0	0	0	1.11	0.6	B3B6DP	3.25
Tb927.6.1870	EIF4E4	0.000695903	1	1	1	0	0	0	0.93	0.34	D	4.74
Tb927.10.5020	EIF4E5	na	na	0	0	0	0	0	0.59	0.51	P	5.37
Tb927.11.6010	Associated with eIF4E5	na	0	1	1	0	0	0	0.72	0.96	B3B6DP	na
Tb927.11.6720	cap guanine methyltransferase domain, capping-enzyme like	0.0896491	0	0	0	0	0	0	0.65	0.13	B3B6DP	5.72
Tb927.7.1670	EIF4E6	0.0614714	0	0	0	0	0	0	1.02	0.81	B3B6DP	2.3
Tb927.5.1490	EIF4G1	0.0792163	0	1	0	0	0	0	1.08	0.12	b6	6.3
Tb927.9.5460	EIF4G2	NA	0	0	1	0	0	0	1.25	0.88	d	na
Tb927.8.4820	EIF4G3	0.0477816	1	1	0	0	0	0	0.62	0.35	n	5.24
Tb927.11.10560	EIF4G4	0.157459	0	1	1	0	0	0	1.1	0.5	B3B6DP	4.12
Tb927.8.4500	EIF4G5	0.000317242	1	0	1	0	0	0	1.58	1.23	B3B6P	na
Tb927.10.2770	eIF5	0.0700147	0	0	0	0	0	0	1.05	0.34	D	2.06
Tb927.11.740	eIF5A	0.0155281	1	0	0	0	0	0	0.45	0.63	B3B6DP	na
Tb927.11.190	elongation factor	na	na	0	0	0	0	0	0.53	0.27	P	na
Tb927.11.2300	ERF1 eukaryotic peptide chain release factor subunit 1	0.00763502	1	1	0	0	0	0	0.96	0.62	B3B6DP	na
Tb927.11.15290	eRF1 methyltransferase catalytic subunit	na	na	0	0	0	0	0	0.72	0.45	b6	na
Tb927.11.6160	ERF3 eukaryotic release factor 3	0.00296385	1	1	0	0	0	0	0.71	0.62	B3B6DP	4.41
Tb927.9.10710	ERF3-related protein (but not ERF3)	na	na	0	0	0	0	0	0.61	0.98	n	na
Tb927.11.14590	G5-IP eIF4G5 interacting protein	0.0118529	1	0	0	0	0	0	1.39	1.13	B3B6p	na
Tb927.10.13280	GCN1 homologue, possibly involved in translation control	0.0384493	1	0	0	0	0	0	1.46	0.8	d	2.31
Tb927.2.3620	GTP-binding elongation factor Tu family	na	na	0	0	0	0	0	1.65	1.52	P	na
Tb927.11.11370	guanine nucleotide-binding protein beta subunit- like protein (TRACK)	0.00166102	1	0	0	0	0	0	na	na	na	na
Tb927.9.4960	hypothetical protein, conserved	na	na	0	0	0	0	0	na	0.89	b6	na
Tb927.9.4080	hypothetical protein, conserved, DRBD3, 4E5/G1 interaction. P-loop NTP hydrolase (AAA ATPase), DNA ligase/capping enzyme catalytic domain, C4 zinc finger (LIM domain)	0.00247737	1	0	1	0	0	0	1.41	0.88	b36D	4.75
Tb927.4.3060	hypothetical protein, conserved, PLP dependent transferases like domain	0.11359	na	0	0	0	0	0	1.53	1.44	B6P	na
Tb927.5.2260	hypothetical protein, conserved. META domain	na	na	0	0	0	0	0	na	0.04	na	na
Tb927.8.4560	hypothetical protein, conserved. pfam08626: TRAPPC9-Trs120 (e-5)	na	na	0	0	0	0	0	1.22	na	P	na
Tb927.2.3780	IF2	na	na	0	0	0	0	0	1.02	0.51	B3B6DP	na
Tb927.7.3280	IF2	na	na	0	0	0	0	0	0.63	0.67	D	na
Tb927.8.6880	IF2	na	na	0	0	0	0	0	0.92	na	b36	na
Tb927.11.7100	MCT1/TMA20 homologue, similar to N-terminus of eIF2D	na	na	0	0	0	0	0	0.79	0.61	B3B6d	3.87
Tb927.9.8100	nascent polypeptide associated complex subunit	na	0	0	1	0	0	0	0.67	0.77	B3B6DP	na
Tb927.9.8130	nascent polypeptide associated complex subunit	0.23619	na	0	0	0	0	0	na	na	na	na
Tb927.9.9290	PABP1	0.0422434	1	0	1	0	0	0	0.75	0.34	B3B6DP	4.71
Tb927.9.10770	PABP2	0.115287	0	1	1	0	0	0	1.44	0.83	B3B6DP	4.44
Tb927.11.11360	RACK1	na	na	0	0	0	0	0	0.73	0.97	B3B6D	na
Tb927.10.6800	RBG1, associated with translating ribosomes	0.029811	1	0	0	0	0	0	1.12	1.5	p	na
Tb927.9.9020	ribosome-interacting GTPase 2	na	na	0	0	0	0	0	0.94	0.65	b36dp	na
Tb927.10.1630	RLI translation termination & ribosome recycling	na	na	0	0	0	0	0	0.9	0.52	B3B6P	na
Tb927.4.1820	selenocysteine-tRNA-specific elongation factor	na	na	0	0	0	0	0	0.86	na	b36dp	na
Tb927.6.3870	SGN1	0.102473	0	0	0	0	0	0	0.87	1.41	B3B6P	na
Tb927.11.13060	TAE2 translation-associated element 2	na	na	0	0	0	0	0	1.2	0.48	DP	na
Tb927.8.6750	TCTP1, (homologue yeast TMA19 associates with ribosomes)	na	na	0	0	0	0	0	0.36	0.07	B6D	na
Tb927.8.6760	TCTP2, (homologue yeast TMA19 associates with ribosomes)	na	na	0	0	0	0	0	na	1.22	na	na
Tb927.11.4400	TMA22, associates woth TMA20 in yeast	na	na	0	0	0	0	0	1.11	na	P	na
Tb927.8.4220	TMA46	0.0617413	0	0	0	0	0	0	1.28	1.61	B3B6p	na
Tb927.11.12670	TYW3 homologue, phe-tRNA modification, reading frame maintenance	na	0	0	1	0	0	0	0.86	0.52	B3B6	na

## Sheet: 4. DEAD_H Helicases cytosol
Gene ID	Annotation	mRNP proteome FDR	Location (Tryptag)	Reference
Tb927.9.4680	EIF4A1	0.000317242	cytoplasm	numerous
Tb927.10.3990	DHH1	0.00159944	cytoplasm, granules	numerous
Tb927.9.12510	DED1-2, ATP-dependent DEAD/H RNA helicase, named in Leishmania	0.000652264	na	10.1016/j.molbiopara.2012.08.001
Tb927.10.14550	DED1-1, VASA homologue, named in L. major but strongest yeast match is to DBP1	0.000208516	cytoplasm	10.1016/j.molbiopara.2012.08.001
Tb927.11.12110	RNA helicase, putative	0.0896491	cytoplasm (C-GFP)
Tb927.3.2600	ATP-dependent DEAD/H RNA helicase, putative, no clear yeast homologue	0.0466241	cytoplasm (patchy)
Tb927.11.4380	ATP-dependent RNA helicase, putative	na	cytoplasm (patchy)
Tb927.8.6690	ATP-dependent DEAD/H DNA helicase recQ, putative	na	Cytoplasm (points or reticulated)
Tb927.10.7080	ATP-dependent DEAD/H RNA helicase, putative, no clear yeast homologue	na	cytoplasm (points)
Tb927.11.7070	ATP-dependent DEAD/H RNA helicase, putative	na	cytoplasm (weak), endocytic
Tb927.11.12930	DEAD-box helicase, putative	na	cytoplasm or mitochondrion?
Tb927.11.14630	ATP-dependent DNA DEAD/DEAH box helicase, putative	na	V. weak, on spot in posterior cytoplasm

## Sheet: 5. Ribosome
Gene ID	Annotation	mRNP proteome FDR	FDR<0.05	macrorray activator	Sysmo RNA BS/PC	Protein B/P	RITSeq	This shows only the ribosomal proteins that either bound mRNA or gave an effect in a tethering screen.
Tb927.10.5360	40S ribosomal protein S10	na	0	1	0.58	0.89	na
Tb927.10.5370	40S ribosomal protein S10	0.00399888	1	0	na	na	B3B6DP
Tb927.1.3180	40S ribosomal protein S11	0.0208985	1	0	na	0.85	B3B6D
Tb927.10.560	40S ribosomal protein S11	0.00256396	1	0	na	0.88	B3B6DP
Tb927.7.2340	40S ribosomal protein S15	0.0960341	0	0	0.65	na	B3B6DP
Tb927.7.1050	40S ribosomal protein S16	0.00809562	1	0	na	na	na
Tb927.10.5340	40S ribosomal protein S18	0.00412242	1	0	0.8	na	na
Tb927.10.14710	40S ribosomal protein S2	0.0354984	1	0	0.61	na	na
Tb927.11.6510	40S ribosomal protein S21	0.0553459	0	0	na	0.83	na
Tb927.11.6500	40S ribosomal protein S21	na	0	1	0.69	na	B3B6
Tb927.10.1090	40S ribosomal protein S23	0.0999009	0	0	0.62	na	na
Tb927.10.7340	40S ribosomal protein S24E	0.010641	1	0	0.58	na	na
Tb927.11.8200	40S ribosomal protein S26	0.00474024	1	0	0.71	0.85	B3DP
Tb927.9.6070	40S ribosomal protein S3	0.00102159	1	0	na	0.89	D
Tb927.10.3940	40S ribosomal protein S3A	0.00809562	1	0	0.67	0.86	na
Tb927.11.3600	40S ribosomal protein S4	0.00399888	1	0	na	na	na
Tb927.11.6300	40S ribosomal protein S5	0.00156827	1	0	0.69	0.86	B3B6d
Tb927.9.15360	40S ribosomal protein S6	0.00151878	1	0	na	0.82	B3B6DP
Tb927.10.190	40S ribosomal protein S6	0.000317242	1	0	na	0.82	B3B6DP
Tb927.9.3990	40S ribosomal protein S7	0.0141746	1	0	na	0.87	na
Tb927.8.6160	40S ribosomal protein S8	0.0801704	0	0	na	na	na
Tb927.8.1110	40S ribosomal protein S9	0.0466241	1	0	na	na	B3B6DP
Tb927.11.10910	40S ribosomal protein SA	0.000855593	1	0	0.93	0.9	na
Tb927.11.2060	60S acidic ribosomal subunit	0.0436026	1	0	0.59	0.62	B3B6DP
Tb927.10.8200	60S Ribosomal protein L1	0.118977	0	0	0.78	0.42	n
Tb927.9.8420	60S ribosomal protein L10	0.179056	0	0	na	na	B3P
Tb927.11.9710	60S ribosomal protein L10a	0.330549	0	0	na	0.75	B3B6DP
Tb927.9.7620	60S ribosomal protein L11	0.330549	0	0	na	na	na
Tb927.3.3320	60S ribosomal protein L13	0.330323	0	0	na	na	na
Tb927.5.1610	60S ribosomal protein L13a	0.0355673	1	0	na	na	B3B6P
Tb927.6.720	60S ribosomal protein L14	0.0617413	0	0	na	0.83	B6P
Tb927.9.15190	60S ribosomal protein L15	0.368549	0	0	na	na	B3B6DP
Tb927.11.4820	60S ribosomal protein L17	0.0561005	0	0	na	0.83	B3B6DP
Tb927.11.4300	60S ribosomal protein L18	0.0465834	1	0	na	0.72	B3B6DP
Tb927.11.14130	60S ribosomal protein L18	0.00247737	1	0	na	0.9	B3B6DP
Tb927.7.5020	60S ribosomal protein L19	0.0286936	1	0	na	na	na
Tb927.5.1110	60S ribosomal protein L2 L8	0.0599869	0	0	na	na	B3B6DP
Tb927.4.1100	60S ribosomal protein L21e	0.113593	0	0	na	na	B3B6DP
Tb927.7.5180	60S ribosomal protein L23a or L25	0.238005	0	0	0.81	0.7	na
Tb927.11.6200	60S ribosomal protein L28	0.00394487	1	0	na	na	na
Tb927.10.4120	60S ribosomal protein L30	0.0896491	0	0	0.76	na	na
Tb927.9.12240	60S ribosomal protein L31	0.0514959	0	0	na	na	na
Tb927.11.9730	60S ribosomal protein L34	0.0553459	0	0	na	0.9	B3B6DP
Tb927.9.15210	60S ribosomal protein L36	0.0617413	0	0	1.72	0.84	B3B6DP
Tb927.3.5050	60S ribosomal protein L4	0.00320558	1	0	0.72	0.69	B3B6DP
Tb927.9.15150	60S ribosomal protein L5	0.0844272	0	0	na	0.79	B3B6DP
Tb927.10.11390	60S ribosomal protein L6	0.0792163	0	0	0.5	0.79	B3B6DP
Tb927.10.13730	60S ribosomal protein L7	0.0128346	1	0	0.66	0.38	n
Tb927.7.1730	60S ribosomal protein L7	0.0017179	1	0	na	na	B3B6DP
Tb927.8.1340	60S ribosomal protein L7a	0.00282268	1	0	na	na	na
Tb927.10.1100	60S ribosomal protein L9	0.14567	0	0	na	0.83	B3B6DP

## Sheet: 6. RNA export
Gene ID	Annotation	mRNP proteome FDR	Sysmo RNA BS/PC	Protein B/P	RITSeq	Location	Notes
Exon junction complex and mRNA export
Tb927.11.14340	exportin 1 (XPO1)	na	1.02	0.68	b36p	Nucleus	Usually involved mainly in rRNA and tRNA export
Tb927.11.2370	MEX67	0.131515	2.05	0.89	B3B6D	Nucleus	mRNA export 10.1111/mmi.12217
Tb927.7.5760	MTR2	na	0.8	0.81	B3B6DP	Nucleus	mRNA export 10.1111/mmi.12217 (p15/NXT1 homologue)
Tb927.9.13520	Importin 1 (IMP1)	na	0.94	0.61	B3B6D	Nucleus	mRNA export 10.1111/mmi.12217
Tb927.10.540	SUB2	0.0039	0.86	0.71	B3B6DP	Nucleus	10.1371/journal.pone.0020730 (T. cruzi & T. brucei)
Tb927.7.970	NMD3	na	0.85	0.38	n	Nucleus	Implicated in rRNA export, like the yeast homologue 10.1016/j.febslet.2010.02.018. Depletion for 3 days causes increases in pol-I-transcribed mRNAs, inhibts mRNA export. 10.1093/nar/gkv330;
Tb927.6.4950	Mago nashi	na	0.8	0.96	n	Nucleus	EJC 10.1016/j.molbiopara.2009.03.008
Tb927.10.2240	NTF2-like domain, coprifies with Y14 TAP	0.000194109	1.02	0.74	B3B6D	cytoplasm	EJC 10.1016/j.molbiopara.2009.03.008
Tb927.7.1170	Y14	na	0.7	0.84	n	Nucleus	EJC 10.1016/j.molbiopara.2009.03.008, slight growth defect after RNAi
Tb927.11.8770	eIF4AIII or ATP-dependent RNA helicase FAL1	0.0283416	1.04	0.72	B3B6D	Nucleus	EJC? 10.1093/nar/gkl290. 67
Nuclear cap-binding complex
Tb927.3.1340	CBP66, (ZC3H7)	na	1.05	0.87	b3dp	Nucleus (not expressed in all cells)	Nuclear CBC 10.1128/MCB.25.6.2216-2226.2005. Has a CCCH zinc finger.
Tb927.10.15210	CBP30	na	0.81	1.07	D	Nucleus	Nuclear CBC 10.1128/MCB.25.6.2216-2226.2005
Tb927.6.1970	CBP20	na	0.65	na	B3B6DP	Nucleus, rarely also cytoplasmic granules	Nuclear CBC 10.1128/MCB.25.6.2216-2226.2005
Tb927.10.2990	CBP110	na	1.1	1.04	b3	Tryptag: Nucleus, rarely also cytoplasmic granules not expressed in all cells. Zoltner et al: cytoplasm and stress granules	Nuclear CBC 10.1128/MCB.25.6.2216-2226.2005
Tb927.6.2640	importin alpha	0.0999009	0.65	0.7	B3B6DP	Nucleus (not expressed in all cells)	Nuclear CBC 10.1128/MCB.25.6.2216-2226.2005 (perhaps for re-importing the proteins?)
Nucleoporins detected in mRNA proteome
Tb927.2.4230	Nucleoporin NUP-1 protein	0.022798	na	1.19	B3B6DP	nuclear pore	10.1080/19491034.2017.1313936 & 19525551
Tb927.11.11090	TbNup140 Nup76 complex, FG, symmetric	0.0896491	na	1.25	B3B6D	nuclear pore	10.1080/19491034.2017.1313936 & 19525551 Also Interacts with MEX67
Tb927.11.11080	TbNup149 Nup76 complex, FG, symmetric	0.118977	na	1.02	B3B6D	nuclear pore	10.1080/19491034.2017.1313936 & 19525551 Also Interacts with MEX67
Tb927.4.4310	TbNup64 paralogue pf Nup75	0.118977	1.32	0.94	B3b6DP	nuclear pore	10.1080/19491034.2017.1313936 & 19525551 Connects inner and outer components, FG domain
Protein export also
Tb927.11.15370	importin beta subunit beta-4 KAP123	0.0160733	1.13	0.62	B3B6D	na
Tb927.3.1120	Ran or RTB2	0.0896491	1.18	1.06	B3B6DP	Nucleus

## Sheet: 7. Nuclear RNA processing
Gene ID	Annotation	mRNP proteome FDR	FDR<0.05	macrorray activator	macrorray repressor	Fadda RNA BS/PC	Protein B/P	RITSeq
Polyadenylation
Tb927.11.230	CPSF100	na	na	0	0	1.11	1.77	B6	10.1080/15476286.2015.1130208
Tb927.11.14560	CPSF160	0.0792163	0	0	0	1.15	1.12	B3B6DP	10.1080/15476286.2015.1130208
Tb927.11.12750	CPSF30	0.0896491	0	0	0	1.01	1.12	B3B6DP	10.1080/15476286.2015.1130208
Tb927.4.1340	CPSF73	na	na	0	0	1.23	1.45	B3B6D	10.1080/15476286.2015.1130208
Tb927.7.3780	PAP2 poly(A) polymerase, major poly(A) polymerase	na	na	0	0	1.33	1.5	D	10.1080/15476286.2015.1130208
Tb927.6.3690	CFII	na	na	0	0	0.61	0.68	B6P	10.1080/15476286.2015.1130208
Tb927.6.1830	CstF50	na	na	0	0	0.76	1.41	B6	10.1080/15476286.2015.1130208
Tb927.8.7490	Symplekin	na	na	0	0	na	1.7	d	10.1080/15476286.2015.1130208
Tb927.11.13860	Copurifies with PTP-CPSF160, may activate polyadenylation	na	na	0	0	1.33	na	B3D	10.1080/15476286.2015.1130208
Tb927.8.4480	Copurifies with PTP-CPSF160, may repress polyadenylation	na	na	0	0	1.13	1.76	dp	10.1080/15476286.2015.1130208
Tb927.5.4320	FIP1 zinc finger protein	0.0265	1	1	0	0.88	1.09	B3B6DP	10.1080/15476286.2015.1130208
Tb927.7.1620	CFIm25	na	na	0	0	1.07	1.03	b6	10.1080/15476286.2015.1130208
Tb927.3.3160	PAP1 poly(A) polymerase. Cis-spliced. Role unclear	0.00449461	1	0	0	0.84	na	d	10.1080/15476286.2015.1130208
Capping and cap methylation
Tb927.3.2190	RNA triphosphatase (TbCET1) forms CAP0 on SL	na	na	0	0	0.98	0.47	b36
Tb927.7.2080	CGM1 Bifunctional guanylyl transferase methyltransferase	na	na	0	0	1.06	0.82	B3
Tb927.10.4500	mRNA capping methyltransferase	na	na	0	0	1.58	na	na
Tb927.11.4890	MT48 or MTr2 or Com1 cap methyltransferase	na	na	0	0	1.09	na	DP
Tb927.9.12040	MT57 or MTr3 cap methyltransferase	na	na	0	0	0.99	na	n
Tb927.11.16490	MTAP associated with MTr1 cap methyltransferase	na	na	0	0	0.78	na	b6d
Tb927.10.7940	MTr1 cap methyltransferase	na	na	0	0	0.59	0.77	p
Lsm complex
Tb927.8.5180	LSm2	na	na	0	0	0.62	0.58	b36
Tb927.7.7380	LSm3	na	na	0	0	0.77	0.87	n
Tb927.11.13960	LSm4	na	na	0	0	0.74	na	na
Tb927.9.3530	LSm6	na	0	0	1	1.05	na	b6D
Tb927.5.4030	LSm7	na	na	0	0	0.89	na	b3dp
Tb927.3.1780	LSm8	na	0	0	1	0.54	na	B3B6DP
Splicing
Tb927.11.14150	SNT309	na	na	0	0	0.62	na	d	PRP19 complex
Tb927.2.5240	PRP19-like protein (TbPRP19)	na	na	0	0	0.78	0.58	B3B6DP	PRP19 complex
Tb927.5.2060	cell division control protein CDC5f, part of PRP19 complex	na	na	0	0	0.9	0.44	n	PRP19 complex
Tb927.5.1340	component of PRP19 complex	na	na	0	0	1.06	na	B3B6D	PRP19 complex
Tb927.10.9660	CRN/SYF3 part of splicing PRP19 complex	na	na	0	0	0.86	na	B3p	PRP19 complex
Tb927.8.1930	ISY1 component of PRP19 splicing complex	na	na	0	0	0.95	na	B3B6Dp	PRP19 complex
Tb927.10.9400	branch point binding protein SF1	na	na	0	0	1.14	1.14	B6Dp
Tb927.11.10750	CWC22	na	na	0	0	1.03	na	B3D
Tb927.1.1990	Pre-mRNA-splicing factor 38	na	na	0	0	1.25	na	b36dp
Tb927.9.4300	PRP3	na	na	0	0	0.92	na	n
Tb927.5.3600	PRP5 ATP-dependent DEAD/H RNA helicase	na	na	0	0	1.27	1.58	B3B6
Tb927.9.11110	PRP8 protein homologue,U5 snRNA-associated splicing factor	0.0792163	0	0	0	1.31	1.38	B3B6DP
Tb927.3.1930	PRP17 / CDC40	na	na	0	0	0.7	0.45	B3B6D
Tb927.10.10700	PRP31	na	na	0	0	0.97	0.56	B3B6P
Tb927.5.1150	PRP43 ATP-dependent RNA helicase	na	na	0	0	0.77	na	B6
Tb927.9.5880	PRP45 / SKIP	na	na	0	0	na	na	B6p
Tb927.10.10170	PRP46 / PRL1	na	na	0	0	0.85	na	p
Tb927.6.2700	small nuclear ribonucleoprotein Sm-E	na	na	0	0	0.66	1.03	B6D	Sm complex
Tb927.9.10250	small nuclear ribonucleoprotein Sm-F	na	na	0	0	0.87	0.96	B3B6DP	Sm complex
Tb927.11.14310	small nuclear ribonucleoprotein Sm-G	na	na	0	0	0.92	na	B3P	Sm complex
Tb927.7.3120	small nuclear ribonucleoprotein SmD1	na	na	0	0	0.95	1.23	B6D	Sm complex
Tb927.2.5850	small nuclear ribonucleoprotein SmD2	na	na	0	0	0.95	1.18	B3B6D	Sm complex
Tb927.4.890	small nuclear ribonucleoprotein SmD3, in U2	na	na	0	0	0.8	1.04	n	Sm complex
Tb927.2.4540	Small nuclear ribonucleoprotein-associated protein B (TbSmB)	na	na	0	0	0.73	1.38	B3B6D	Sm complex
Tb927.3.1090	small nuclear RNA (snRNA) U1-binding protein (TbU1-24K)	na	na	0	0	1.38	na	n	U1 snRNP
Tb927.8.2560	spliceosomal U5 snRNP-specific U5-15K protein	na	na	0	0	1.03	1.27	P	U5 snRNP
Tb927.3.5280	spliceosome-associated protein 49, SF3b(SAP)49 (DRBD1)	0.118977	0	0	0	0.9	1.17	D	SF3b
Tb927.6.2000	spliceosome-associated protein, SF3b(SAP)145	na	na	0	0	0.67	na	B3B6D	SF3b
Tb927.6.3160	splicing factor 3a, SF3a60	na	na	0	0	0.66	0.98	B6p	SF3a
Tb927.11.11850	splicing factor 3B subunit 1, SF3b(SAP)155	na	na	0	0	1.2	0.96	B3B6D	SF3b
Tb927.11.15000	survival of motor neuron (SMN)-like protein (TbSMN)	na	0	0	1	1.01	1.11	n
Tb927.8.4830	U1 small nuclear ribonucleoprotein (RBP24 U1-70K)	na	na	0	0	0.7	na	B3DP	U1 snRNP
Tb927.10.2120	U1 small nuclear ribonucleoprotein C =U2A􏰎 (U2-40K)	na	na	0	0	0.62	0.76	b36dp	U1 snRNP
Tb927.10.8300	U1A small nuclear ribonucleoprotein (RBP14A)	na	na	0	0	0.71	na	na	U1 snRNP
Tb927.10.8280	U1A small nuclear ribonucleoprotein (RBP14B)	na	na	0	0	na	na	D	U1 snRNP
Tb927.10.4950	U2 small nuclear ribonucleoprotein 16.5K SSm2-2/Sm16.5K	na	na	0	0	0.78	0.98	B3B6	U2 snRNP
Tb927.10.14360	U2 small nuclear ribonucleoprotein 40K (U2_40K)	na	na	0	0	1.3	1.24	B6D	U2 snRNP
Tb927.3.3480	U2 small nuclear ribonucleoprotein B (RBP36 U2SNRNPB, U2B''	na	na	0	0	0.83	na	n	U2 snRNP
Tb927.10.3500	U2 splicing auxiliary factor (U2AF65) (RBSR4)	0.00727028	1	0	0	1.17	0.94	B3B6DP	U2 snRNP
Tb927.10.3200	U2 splicing auxiliary factor (U2AF35)	0.00727028	1	0	0	0.96	1.4	B6	U2 snRNP
Tb927.7.6980	U2 splicing factor putative, SF3b(SAP)130	na	na	0	0	1.36	0.97	B3D	U2 snRNP
Tb927.9.10850	U2 splicing factor SF3b(SAP)10	na	na	0	0	0.98	1.19	B6D	U2 snRNP
Tb927.10.7470	U2 splicing factor SF3b14 (p14). RBP15	na	na	0	0	0.78	na	B6	U2 snRNP
Tb927.10.7390	U2 splicing factor, putatiive SF3b(SAP)14b	na	na	0	0	0.87	na	B6	U2 snRNP
Tb927.6.4340	U2 SSm2-1/Sm15K, EmD3 paralogue in U2 Sm core (not Lsm5)	na	na	0	0	0.72	1.08	B3B6DP	U2 snRNP
Tb927.7.6380	U4-specific Sm protein SSm4, SmD3 paralogue	na	na	0	0	0.82	na	B3B6P	U4 snRNP
Tb927.10.960	U4/U6-specific protein PRP4	na	na	0	0	1.08	na	b6p	U4 snRNP
Tb927.9.3480	U5 Cwc21 small nuclear ribonucleoprotein (TbCWC21)	na	na	0	0	1.4	na	B6P	U5 snRNP
Tb927.11.15430	U5 small nuclear ribonucleoprotein U5-116K	na	na	0	0	1.13	1.08	n	U5 snRNP
Tb927.11.15690	U5 snRNP-associated 102 kDa protein,U5-102K putative	na	na	0	0	1.37	1.51	n	U5 snRNP
Tb927.11.11150	U5 snRNP-specific 40 kDa protein U5-40K	na	na	0	0	1.01	0.81	b3dp	U5 snRNP
Tb927.5.2290	U5 splicing factor U5-200K or BRR2 homologue	na	na	0	0	2.8	1.24	B3B6D	U5 snRNP
Tb927.10.5280	pre-mRNA splicing factor ATP-dependent DEAH-box RNA helicase	na	na	0	0	1.35	na	n	helicase
Tb927.10.9130	pre-mRNA splicing factor ATP-dependent RNA helicase	na	na	0	0	0.81	0.31	B6P	helicase
Tb927.10.7280	pre-mRNA splicing factor ATP-dependent RNA helicase	0.0999009	0	0	0	0.74	0.53	B3B6DP	helicase
Tb927.6.4600	pre-mRNA splicing factor ATP-dependent RNA helicase	na	na	0	0	1.11	0.55	B3d	helicase
Tb927.11.5730	pre-mRNA splicing factor,ATP- dependent RNA helicase	na	na	0	0	1.39	na	n	helicase
Tb927.9.14120	NIF superfamily phosphatase domain, possible splicing factor	0.0419802	1	0	1	1	na	n
Tb927.10.11950	Putative Cwc15, copurified with splicing complex	na	na	0	0	0.75	na	D
Tb927.8.6280	Putative cyclophilin, copurified with splicing complexes	na	na	0	0	0.9	na	D
Tb927.8.2090	cyclophilin type peptidyl-prolyl cis-trans isomerase, copurifed with splicing complexes	na	na	0	0	0.62	na	b6D
Tb927.10.5640	TbGemin2	na	na	0	0	0.97	0.85	n
Regulation
Tb927.10.2910	splicing factor PTSR1 interacting protein (TSR1IP)	0.131515	0	0	0	0.77	0.91	n	PMID 24922194, Copurified with Tb927.10.15870, DRBD2, and RBP23.
Tb927.8.900	splicing factor TSR1 (TSR1)	0.000245178	1	0	0	0.7	0.58	B6DP	PMID 24922194. SR domain
Tb927.2.3880	HNRNPH/F	0.00152258	1	0	0	4.13	7.61	B3	10.1093/nar/gkt369
Tb927.9.6870	RBSR1	0.102062	0	0	0	0.82	0.47	B3B6DP	SR domain
Tb927.7.1390	RBSR2	na	0	0	0	1.37	na	B3B6DP	Location not known. SR domain
Tb927.3.5460	RBSR3	na	na	0	0	1.45	na	n	SR domain
Tb927.2.4710	TRRM1	2.29819e-05	1	1	0	0.72	0.93	B3B6DP	10.1128/mBio.00114-15,. 3RRMs + SR domain
Tb927.9.8740	DRBD3 (PTB1)	0.000505272	1	na	1	1.516	not regulated	B3B6DP	Potential roles in both splicing and mRNA decay. 10.1261/rna.1230209. Binds to mRNAs for energy metabolism, ribosomal proteins. Possible target sequence: UUCCCCUCU 10.1016/j.molbiopara.2015.02.003.
Tb927.11.14100	DRBD4 (PTB2)	0.0027712	1	0	1	2.148	not regulated	B6	Potential roles in both splicing and mRNA decay. 10.1261/rna.1230209
Nucleolus, rRNA, ribosomes, tRNA
Tb927.10.15170	NRG1, nucleolar regulator of GPEET expression	0.00727028	1	0	0	0.87	0.35	B6D
Tb927.4.2630	ATP-dependent DEAD/H RNA helicase Dbp10, ribosome biogenesis?	0.0896491	0	0	0	0.73	0.46	n
Tb927.8.1510	ATP-dependent DEAD/H RNA helicase, putative Dbp3, ribosome biogenesis? Cis-spliced	0.00103645	1	0	0	na	1.21	n
Tb927.10.7810	Homologue of yeast ESF1,nucleolar protein involved in pre-rRNA processing	0.113593	0	0	0	0.86	0.83	B6
Tb927.6.2650	Homologue of yeast SGD1, small ribosomal subunit biogenesis. MA3 domain	na	0	1	0	0.64	0.48	d
Tb927.8.2080	hypothetical protein, conserved, tRNA ligase phosphodiesterase domain	0.131515	0	0	0	na	3.67	b6
Tb927.11.3120	nucleolar GTP-binding protein 1 (NOG1)	0.0238664	1	0	0	0.99	0.25	B3B6DP
Tb927.8.3750	nucleolar protein (Nop56 homologue)	0.0100781	1	0	0	0.92	0.93	B3B6D
Tb927.9.2470	nucleolar protein (NOP86)	0.0999009	0	0	0	1.14	1.11	B3B6DP
Tb927.9.5320	nucleolar RNA binding protein (28G16.220)	0.00427758	1	0	0	0.93	0.7	B3B6DP
Tb927.5.4420	nucleolar RNA helicase 2 human, DDX50 Mouse	0.000970945	1	0	0	0.89	0.6	B3DP
Tb927.8.750	nucleolar RNA-binding protein	0.0330737	1	0	0	na	0.28	d
Tb927.8.760	nucleolar RNA-binding protein (Nopp44/46)	0.0496617	1	0	0	na	0.29	B3B6D
Tb927.11.6740	PUF10	0.00403239	1	0	0	#VALUE!	#VALUE!	na
Tb927.11.14960	PUF7	0.0188942	1	0	0	0.58	0.61	B3DP
Tb927.7.270	ribosome biogenesis protein	0.118977	0	0	0	0.66	0.68	B3D
Tb927.11.14020	RNA-binding protein (NRBD2)	0.0049195	1	0	0	0.57	0.9	na
Tb927.8.4170	RNA-binding protein MRD1	0.113593	0	0	0	1.12	na	B6
Tb927.4.470	snoRNP protein GAR1	0.00994429	1	0	0	0.53	0.7	B6d
Tb927.3.3590	U3 small nucleolar ribonucleoprotein protein MPP10	0.0719413	0	0	0	0.5	0.43	B3B6D
Tb927.6.1900	U3/U14 snoRNA-associated small subunit rRNA processing protein, =yeast Enp1	0.0897301	0	0	0	0.68	0.37	B3B6P
Tb927.10.14630	fibrillarin	0.04	1	0	0	na	na	na
Tb927.10.7500	fibrillarin (NOP1)	0.0451	1	0	0	0.62	0.74	B6dp
Other
Tb927.10.13320	DNA-directed RNA polymerase II subunit (RPB5)	na	0	0	1	0.69	1.21	B3B6
Tb927.10.14810	Homologue of yeast MBF1 - Transcriptional coactivator that bridges the DNA-binding region of Gcn4p and TATA-binding protein Spt15p; suppressor of frameshift mutations. Pedominantly in yeast cytosol. multiprotein binding factor and helix-turn-helix domain. (in UPF1-TAP)	na	0	1	0	0.52	0.68	d
Tb927.5.3910	small nuclear RNA-activating protein (SNAP2)	na	na	0	0	1	na	DP
Tb927.10.7070	small nuclear RNA-activating protein (SNAP3)	na	na	0	0	0.92	na	B6p
Tb927.9.5150	SNU13 homologue. mRNA spliciing and ribosome biogenesis	na	na	0	0	1.11	0.72	B3
Tb927.10.6060	UMSBP universal minicircle sequence binding protein	0.000438042	1	0	0	na	0.57	B3B6DP	10.1093/nar/gky597 needed for chromosome end protection

## Sheet: 8. Other
2013Latest_numbers	Annotation	Category	mRNP proteome FDR	FDR<0.05	miniarray activator	macrorray activator	miniarray repressor	macrorray repressor	miniarray toxic	Sysmo RNA BS/PC	Protein B/P	RITSeq	Likely/actual location
Enzymes
Tb927.10.14150	hypothetical protein, conserved, related to yeast BFR1, component pf polysomal mRNP. Weak chromosomal segregation ATPase domain. loc in ER of Sc. Interacts RF1, AP3	Vesicular.transport	7.18615e-05	1	1	1	0	0	0	2.69	2.34	B6D	na
Tb927.4.4580	hypothetical protein, conserved, no clear yeast or human matches	ZUnknown	9.54076e-05	1	0	0	0	0	0	13.96	na	b3dp	Cytoplasm (reticulated)
Tb927.6.2210	hypothetical protein, conserved, copurifies with ZC3H32 and 4E-IP	ZUnknown	0.000104395	1	0	0	0	0	0	0.95	0.69	n	cytoplasm
Tb927.7.2170	hypothetical protein, conserved, telomere repeat dimerization domain	ZUnknown	0.000245178	1	0	0	0	0	0	0.88	0.32	B3B6DP	Nucleus
Tb927.11.14190	Staphylococcal nuclease homologue/Tudor domain containing protein	ZUnknown	0.000676645	1	0	0	0	0	0	1.32	1.75	b36dp	Cytoplasm, nucleus
Tb927.11.5150	hypothetical protein, conserved, no homologues	ZUnknown	0.000814909	1	0	0	0	0	0	0.94	0.82	B3B6	Nucleus
Tb927.11.14750	PSP1 C-terminal conserved region	ZUnknown	0.0013307	1	0	1	0	0	0	1.05	1.9	B3B6DP	cytoplasm
Tb927.7.1100	hypothetical protein, conserved	ZUnknown	0.00156827	1	0	0	0	0	0	1.08	0.71	B6	na
Tb927.11.6440	hypothetical protein, conserved, Bromodomain and poly(Q), often in TAP MS, low similarity to coiled-coil proteins and hook proteins (cytoskeletal linkers)	ZUnknown	0.00158302	1	0	1	0	0	0	1.33	0.45	B3B6DP	Cytoplasm
Tb927.7.3980	immunodominant antigen,tc40 antigen-like	ZUnknown	0.00159068	1	0	0	0	0	0	1.17	0.96	B3B6P	Acidocalcisome
Tb927.1.4650	cyclin-like F-box protein (CFB2)	Ubiquitin.proteasome	0.0017179	1	0	0	0	0	0	na	5.82	B3B6DP	cytoplasm (points)
Tb927.8.1500	hypothetical protein, conserved, copurifies with MKT1	ZUnknown	0.00187252	1	0	0	0	0	0	1.11	0.65	B3B6D	na
Tb927.8.3850	PSP1 C-terminal conserved region	ZUnknown	0.00218494	1	0	1	0	0	0	1.46	na	B6D	cytoplasm, granules
Tb927.11.6430	hypothetical protein, conserved, NST1 domain	ZUnknown	0.00241105	1	0	0	0	1	0	1.61	0.44	B3B6	cytoplasm
Tb927.7.2240	hypothetical protein, conserved	ZUnknown	0.00261311	1	0	0	0	0	0	1.58	1.65	B3B6DP	Nucleus
Tb927.10.9330	hypothetical protein, conserved, partial PSP1 superfamily (signal peptidase-like), copuriifes with ZC3H12	ZUnknown	0.00263396	1	0	0	1	1	0	1.71	1.07	b36dp	na
Tb927.10.14700	hypothetical protein, conserved, no human or yeast homologue	ZUnknown	0.0027712	1	0	0	0	0	0	0.9	0.66	n	Cytoplasm, nucleolus
Tb927.1.120	retrotransposon hot spot protein 4 (RHS4)	RHS	0.00306013	1	0	0	0	0	0	na	0.9	na	Nucleus
Tb927.11.4180	PSP1 C-terminal conserved region	ZUnknown	0.00399888	1	0	0	0	0	0	1.73	1.1	B3DP	cytoplasm
Tb927.7.7460	hypothetical protein, conserved, no domains	ZUnknown	0.00509833	1	0	0	0	0	0	0.65	0.65	B3B6D	na
Tb927.1.3070	hypothetical protein, conserved, poly(Q), poly(H)	ZUnknown	0.00531147	1	1	1	0	0	0	1.02	0.34	b6D	Cytoplasm (patchy)
Tb927.6.5010	hypothetical protein, conserved	ZUnknown	0.00533201	1	0	0	1	1	0	1.66	3.33	b6d	Nucleus
Tb927.11.3490	hypothetical protein, conserved, no domains, no good BLASTp matches	ZUnknown	0.00533201	1	0	0	0	0	0	1.44	0.98	B3B6P	na
Tb927.10.14140	pyruvate kinase 1 (PYK1)	Glucose.glycerol	0.00583618	1	0	0	0	0	0	11.05	6.8	B3B6DP	cytoplasm
Tb927.4.3400	hypothetical protein, conserved, ARM repeat	ZUnknown	0.00727028	1	0	0	0	0	0	3.64	9.31	B3B6DP	na
Tb927.10.9910	PSP1 C-terminal conserved region	ZUnknown	0.00734933	1	0	0	0	0	0	0.8	0.75	n	cytoplasm points, sometimes around nucleus
Tb927.1.1500	conserved protein, unknown function	ZUnknown	0.00763502	1	0	0	0	0	0	4.97	8.98	B6D	cytoplasm (reticulated)
Tb927.11.2250	hypothetical protein, conserved, kineto-specific	ZUnknown	0.00763502	1	0	1	0	0	1	1.7	1.59	b6d	na
Tb927.10.15310	hypothetical protein, conserved, linked to melarsoprol resistance, no yeast/human by NCBI	ZUnknown	0.00765398	1	1	1	0	0	0	1.01	na	b6	na
Tb927.9.10400	hypothetical protein, conserved	ZUnknown	0.00809562	1	0	0	0	0	0	na	0.42	d	Nucleus
Tb927.10.3790	hypothetical protein, conserved	ZUnknown	0.00817708	1	0	0	0	0	0	1.21	0.37	B3B6P	Nucleus
Tb927.9.10010	Sec63 homologue, chaperone protein DNAj	Vesicular.transport	0.00853354	1	0	0	0	0	0	2.74	2.56	d	na
Tb927.11.11790	R3H domain containing protein	ZUnknown	0.00869032	1	0	0	0	0	0	0.9	0.53	B3B6Dp	Nucleus
Tb927.10.6050	clathrin heavy chain (CHC)	Vesicular.transport	0.00963762	1	0	0	0	0	0	4.19	5.16	B3B6DP	endocytic
Tb927.4.4520	hypothetical protein, conserved, polyP and Q in middle	ZUnknown	0.00963762	1	0	0	0	0	0	6.16	na	B6D	cytoplasm (reticulated)
Tb927.9.12070	hypothetical protein, conserved	ZUnknown	0.0096634	1	0	0	0	0	0	1.54	0.87	B3	cytoplasm
Tb927.9.15290	CHAT domain containing protein	ZUnknown	0.0100781	1	0	0	0	0	0	0.73	0.11	DP	cytoplasm
Tb927.7.3040	hypothetical protein, conserved	ZUnknown	0.011356	1	0	0	0	0	0	0.88	0.73	B3B6DP	na
Tb927.5.2620	hypothetical protein, conserved, ubiquitin-like C-terminus, no yeast or human match	ZUnknown	0.0115597	1	0	1	0	0	0	1.79	2.17	DP	cytoplasm
Tb927.9.2900	hypothetical protein, conserved	ZUnknown	0.0141746	1	0	0	0	0	0	0.79	0.69	B3B6	Nucleolus, spindle
Tb927.9.8820	hypothetical protein, conserved, no yeast or human match	ZUnknown	0.0142039	1	0	0	0	0	0	1.1	0.38	B3B6	Cytoplasm
Tb927.11.8050	Sas10/Utp3/C1D family/Sas10 C-terminal domain containing protein	ZUnknown	0.0143434	1	0	0	0	0	0	0.74	0.46	B3B6	Nucleus
Tb927.10.5810	The ARF-like 2 binding protein BART	ZUnknown	0.0143434	1	0	0	0	0	0	2.58	5.47	B6dP	cytoplasm
Tb927.11.3830	hypothetical protein, conserved	ZUnknown	0.014437	1	0	0	0	0	0	0.65	0.41	n	Nucleus
Tb927.10.8330	S. cerevisiae PSP1 homologue	ZUnknown	0.0149375	1	0	0	0	0	0	0.83	na	B3B6P	na
Tb927.5.3450	eukaryotic translation initiation factor eIF2A	ZUnknown	0.0153553	1	0	0	0	1	0	1.59	1.48	D	na
Tb927.10.14870	hypothetical protein, conserved	ZUnknown	0.0153929	1	0	0	0	0	0	0.69	0.3	B6D	Nucleus
Tb927.8.3820	hypothetical protein, conserved, kinetoplastid-specific	ZUnknown	0.0160733	1	0	0	0	0	0	1.45	1.5	B3B6DP	na
Tb927.10.2890	enolase	Glucose.glycerol	0.0185179	1	0	0	0	0	0	1.11	1.55	B3B6DP	all over except nucleus
Tb927.6.1470	hypothetical protein, conserved, Arg-rich repeats	ZUnknown	0.0209424	1	0	0	0	0	0	0.62	0.7	b3	Nucleus
Tb927.10.1450	plectin	ZUnknown	0.0209424	1	0	0	0	0	0	na	1.08	b6d	Bilobe
Tb927.7.4120	hypothetical protein, conserved, no domains, Kinetoplastid-specific	ZUnknown	0.0209664	1	0	1	0	0	0	0.92	0.54	B3B6P	cytoplasm
Tb927.11.3440	hypothetical protein, conserved, no domains	ZUnknown	0.0214163	1	1	1	0	0	0	0.94	2.14	b6d	cytoplasm
Tb927.5.2000	hypothetical protein copurifies with MKT1	ZUnknown	0.0215864	1	0	0	0	0	0	7.4	na	B6DP	na
Tb927.8.3020	hypothetical protein, conserved	ZUnknown	0.0249765	1	0	0	0	0	0	1.51	0.69	d	na
Tb927.8.3870	SRP40, C-terminal domain containing protein	ZUnknown	0.0249765	1	0	0	0	0	0	na	2.01	B3P	Nucleus
Tb927.10.14790	aminopeptidase,metallo-peptidase, Clan MG, Family M24	Protease	0.0265391	1	0	0	0	0	0	0.89	0.58	B3B6DP	cytoplasm
Tb927.11.4900	guanine nucleotide-binding beta subunit-like protein,WD40/YVTN repeat-like-containing protein	Signalling	0.0265391	1	0	0	0	0	0	1.19	0.98	B3B6DP	cytoplasm (patchy)
Tb927.2.2950	Nop14-like family	ZUnknown	0.0269232	1	0	0	0	0	0	0.49	0.42	d	Nucleus
Tb927.10.13790	hypothetical protein, conserved, no human or yeast homologue	ZUnknown	0.0282069	1	0	0	0	0	0	3.47	9.17	B3B6dp	Around kinetoplast or flagellar pocket
Tb927.11.6610	hypothetical protein, conserved	ZUnknown	0.0304129	1	0	0	0	0	0	0.72	1.37	b6	na
Tb927.11.1840	hypothetical protein, conserved, myosin-like	ZUnknown	0.0308398	1	0	0	0	0	0	0.92	1.57	B3B6DP	anterior
Tb927.8.5650	hypothetical protein, conserved	ZUnknown	0.0354984	1	0	0	0	0	0	1.26	0.34	b6d	na
Tb927.10.4180	TFIIF-stimulated CTD phosphatase	Protein.phosphatase	0.0355673	1	0	0	0	0	0	3	3.37	B3DP	cytoplasm
Tb927.3.1800	hypothetical protein, conserved,linked to nifurtimox efficacy and potential resistance, Arg-rich domain at C-terminus	ZUnknown	0.0355673	1	0	0	0	0	0	1.29	1.25	b6	Nucleus
Tb927.4.1300	amidinotransferase	ZUnknown	0.0359528	1	0	0	0	0	0	1.08	1.05	B3B6DP	na
Tb927.10.15360	hypothetical protein, conserved, weak DEAD domain/P-loop hydrolase	ZUnknown	0.0359528	1	0	0	0	0	0	na	1.16	na	Nucleus
Tb927.7.3550	hypothetical protein, conserved, no yeast or human match	ZUnknown	0.0365629	1	0	1	0	0	0	1.28	1.15	B3B6DP	Corset
Tb927.8.2040	Domain of unknown function (DUF1767)	ZUnknown	0.0399504	1	0	0	0	0	0	0.85	0.83	b6DP	Nucleus
Tb927.4.5220	hypothetical protein	ZUnknown	0.0399504	1	0	0	0	0	0	1.07	na	n	Nucleus
Tb927.6.5070	hypothetical protein, conserved, myosin-like	ZUnknown	0.0450569	1	0	0	0	0	0	0.81	1.57	B3B6DP	na
Tb927.9.13920	kinetoplastid membrane protein KMP-11	Membrane.protein	0.0457214	1	0	0	0	0	0	na	na	na	na
Tb927.10.13800	hypothetical protein, conserved, no yeast or human match	ZUnknown	0.0457214	1	0	1	0	0	0	1.627	0.38	B6D	Flagellum and Cyto
Tb927.9.7110	GRAM domain containing protein	ZUnknown	0.0466241	1	1	0	0	1	0	na	3.94	B3	endocytic
Tb927.2.450	retrotransposon hot spot protein 4 (RHS4)	RHS	0.0474949	1	0	0	0	0	0	na	0.96	na	na
Tb927.8.910	hypothetical protein, conserved, Qn domains, PRK14951 domain (DNA polymerase III subunits gamma and tau, E= -3), kinetoplastid specific	ZUnknown	0.0474949	1	0	0	1	1	0	1.67	0.64	B6D	cytoplasm (points)
Tb927.3.4040	Ankyrin repeats (3 copies)	ZUnknown	0.0493326	1	0	0	0	0	0	0.88	0.82	n	Cytoplasm (reticulated)
Tb927.2.380	retrotransposon hot spot protein 2 (RHS2)	RHS	0.0496617	1	0	0	0	0	0	na	0.75	na	nucleus, spindle
Tb927.11.9530	14-3-3-I protein	Signalling	0.0617413	0	1	1	0	0	0	2.57	2.16	B3B6DP	Cytoplasm
Tb927.4.4570	hypothetical protein, conserved, no domains, no yeast or human match	ZUnknown	0.072427	0	0	1	0	0	0	1.54	0.79	B3D	cytoplasm (weak)
Tb927.3.3060	hypothetical protein, conserved, kinetoplastid-specific	ZUnknown	0.0896491	0	0	0	1	1	0	1.93	1	n	na
Tb927.10.5830	hypothetical protein, conserved, 4-5 RanBP2 Zn fingers, matches varios yeast/human proteins with motif	Zinc.finger	0.113593	0	0	1	0	0	0	0.77	0.34	B6DP	na
Tb927.3.1810	hypothetical protein, conserved, no domains, no yeast or human match	ZUnknown	0.118977	0	0	1	0	0	0	1.871	1.269	B6d	0
Tb927.11.6870	14-3-3 protein	Signalling	0.131515	0	1	1	0	0	0	1.18	1.91	B3D	Flageellum and cytoplasm (points
Tb927.10.10050	hypothetical protein, conserved, 8 TM domains	ZUnknown	0.102062	0	0	0	0	1	0	na	0.369	0.714	n	cytoplasm (reticulated)
Tb927.11.6600	hypothetical protein, conserved	ZUnknown	0.0700147	0	0	0	0	1	0	3.472	0.494	-0.544	D	0
Tb927.8.7820	hypothetical protein, conserved, Cold-shock DNA-binding domain.	ZUnknown	0.0617413	0	0	0	0	1	0	na	0.478	-3.948	b36p	0
Tb927.7.4520	Thioredoxin-like	ZUnknown	0.0897301	0	0	1	0	0	0	1.229	1.448	0.2	b36dp	0
Tb927.7.1300	protein disulfide isomerase,ERp72-like, cofactor wth calnexin	Chaperone	0.102062	0	0	1	0	0	0	0.312	0.444	-1.17	b36dp	Endoplasmatic reticulum
Tb927.9.7690	hypothetical protein, conserved, nucelotidyltransferase and poly(A) polymerase substrate binding domains	ZUnknown	0.337463	0	0	1	0	0	0	1.59	0.5	B3B6DP	cytoplasm
Tb927.2.4930	esterase	Enzyme	na	0	1	1	0	0	0	0.77	1.02	P	all over except nucleus
Tb927.11.6130	SKP1	Ubiquitin.proteasome	na	0	1	1	0	0	0	1.67	0.9	n	cytoplasm (visible in a small minority of cells)
Tb927.1.670	conserved protein, unknown function	ZUnknown	na	0	0	0	1	1	0	0.79	0.62	b36p	cytoplasm
Tb927.11.2900	HIT zinc finger	ZUnknown	na	0	0	0	1	1	0	0.58	na	b6	Nucleus
Tb927.9.7480	hypothetical protein, conserved	ZUnknown	na	0	0	0	1	1	0	1.24	na	b6d	na
Tb927.6.3950	hypothetical protein, conserved	ZUnknown	na	0	0	0	1	1	0	1.81	na	b36dp	na
Tb927.11.8020	hypothetical protein, conserved, no domains, poor Drosophila match	ZUnknown	na	0	0	0	1	1	0	0.8	na	b6dp	na
Tb927.4.1910	hypothetical protein, conserved, no domains, Kinetoplastid-specific	ZUnknown	na	0	1	1	0	0	0	1.35	na	B6P	cytoplasm (reticulated)
Tb927.7.2160	hypothetical protein, conserved, no domains, no yeast or human match	ZUnknown	na	0	1	1	0	0	0	0.78	0.3	n	na
Tb927.5.1990	hypothetical protein, conserved, poly(Q) tracts	ZUnknown	na	0	1	1	0	0	0	4.69	8.31	B3B6DP	na

## Sheet: 9. Tethering screen only
2013Latest_numbers	Annotation	Category	mRNP proteome FDR	FDR<0.05	miniarray activator	macrorray activator	miniarray repressor	macrorray repressor	miniarray toxic	Janzen PC/BS	Sysmo RNA PC/BS	PC_div_BS_RPcounts_log2FoldChange	RITSeq	Likely/actual location
Tb927.10.1420	metallo-peptidase, Clan MG, Family M24 (MetAP2)	Protease	0.0896491	0	0	0	0	0	0	0.498	1.283	1.021	b6d	0
Tb927.7.4290	Nuclear migration protein NudC (animals), 46% identity	Cytoskeleton	0.0960341	0	0	1	0	0	0	0.558	1.73	0.167	B3B6	0
Tb927.11.2610	hypothetical protein, conserved, no domains, no yeast or human match	Cytoskeleton	0.131515	0	0	1	0	0	0	0.762	1.208	-0.131	B3B6DP	Corset
Tb927.8.890	Ras-related protein Rab1A	Vesicular.transport	0.152072	0	0	0	0	1	0	0.375	0.357	-1.134	B3B6DP	0
Tb927.8.8330	calpain,cysteine peptidase	Protease	0.256697	0	0	0	0	0	0	0.547	na	na	B3B6DP	0
Tb927.9.12320	cystathione gamma lyase	Amino.acids	na	0	0	1	0	0	0	10145.3	4.231	2.118	n	0
Tb927.11.7060	acidocalcisomal pyrophosphatase	Calcium	na	0	0	1	0	0	0	2.02	0.956	-0.246	n	Acidocalcisome
Tb927.10.370	calcineurin B subunit	Calcium	na	0	0	0	0	1	0	0	1.472	-0.77	b6	0
Tb927.6.2720	calcium-binding protein	Calcium	na	0	0	0	0	1	0	1.166	1.324	0.05	B3b6	0
Tb927.4.3330	hypothetical protein, conserved, EF hand	Calcium	na	0	0	0	0	1	0	102.238	0.725	-1.409	B3B6	0
Tb927.7.7170	CYC4, CYC2-like cyclin	Cell.cycle	na	0	0	1	0	0	0	na	0.487	0.972	B3B6	0
Tb927.8.1680	KKT12 Kinetochore protein	Cell.cycle	na	0	0	0	0	1	0	na	1.157	0.225	B3B6DP	Nucleus
Tb927.10.8540	chaperone protein DNAj	Chaperone	na	0	0	1	0	0	0	0.505	2.018	-0.073	P	0
Tb927.11.15130	chaperone protein DNAj	Chaperone	NA	0	0	1	0	0	0	0.698	0.842	-0.19	B3B6D	0
Tb927.5.2940	stress-induced protein sti1	Chaperone	na	0	0	1	0	0	0	0.526	0.609	-0.741	B3B6D	0
Tb927.3.3490	high mobility group protein (TDP1)	Chromatin	NA	0	0	1	0	0	0	0.725	1.021	-0.049	B3B6D	Nucleus
Tb927.10.9250	G-actin binding protein, CAP/Srv2p	Cytoskeleton	na	0	0	1	0	0	0	1.548	0.813	-0.339	B6P	0
Tb927.6.3220	hypothetical protein, conserved, no domains, no yeast or human match	Cytoskeleton	na	0	0	1	0	0	0	102.91	1.094	1.319	b36d	0
Tb927.11.13920	kinesin-II 85 Kd subunit, family 2	Cytoskeleton	na	0	0	1	0	0	0	0.592	0.242	-0.722	B3B6D	0
Tb927.11.15100	Tb5.20 cytoskeletal protein	Cytoskeleton	na	0	0	1	0	0	0	0.857	0.435	-0.159	B3B6D	0
Tb927.10.15400	Trypanosome-specific kinesin family 2	Cytoskeleton	na	0	0	1	0	0	0	24.278	0.429	0.83	b36dp	0
Tb927.10.3140	BBP68	Cytoskeleton	na	0	0	1	0	0	0	na	1.244	-0.872	B6	Basal body
Tb927.10.5990	CEP57	Cytoskeleton	na	0	0	1	0	0	0	0	0.726	-0.496	B3B6P	Basal body
Tb927.10.14110	DIP13	Cytoskeleton	na	0	0	1	0	0	0	0	1.256	0.633	B6D	Basal body
Tb927.8.3010	hook complex protein, conserved	Cytoskeleton	na	0	0	1	0	0	0	46.293	0.515	-0.335	P	Bilobe
Tb927.9.3650	kinesin KIF13-1, depolymerising, spindle regulation	Cytoskeleton	na	0	0	1	0	0	0	83.075	0.776	-0.285	p	Nucleus
Tb927.10.13370	dynein light chain,dynein Tctex1 family	Cytoskeleton	na	0	0	0	0	1	0	37.638	2.735	-0.171	B3B6D	0
Tb927.4.2730	Kinesin, kinesin-12	Cytoskeleton	na	0	0	0	0	1	0	na	0.304	-2.292	d	0
Tb927.11.320	Potential LC8 homologue (dynein light chain associated to multiple functions in other species such as flagellum beating and formation)	Cytoskeleton	na	0	0	0	0	1	0	1.038	0.698	-0.278	dp	0
Tb927.11.10020	short-chain dehydrogenase	Enzyme	na	0	0	1	0	0	0	2.523	1.35	0.569	B6D	0
Tb927.11.14520	polypeptide deformylase	Enzyme	na	0	0	0	0	1	0	0	1.87	-0.468	B3B6	0
Tb927.5.4620	ESAG9	ESAG	na	0	0	1	0	0	0	na	1.558	-2.78	na	0
Tb927.7.5480	dihydrofolate reductase-thymidylate synthase (DHFR-TS)	Folate	na	0	0	0	0	1	0	3.988	1.188	1.166	dp	0
Tb927.7.3350	palmitoyl acyltransferase 11	Lipids	na	0	0	1	0	0	1	0	0.577	-1.052	b6	0
Tb927.11.860	leucine-rich repeat protein (LRRP)	LRRP	na	0	0	1	0	0	0	na	0.617	0.244	B6	0
Tb927.11.11860	leucine-rich repeat protein (LRRP)	LRRP	na	0	0	1	0	0	0	0	1.019	-1.068	B3B6P	0
Tb927.3.580	leucine-rich repeat protein (LRRP)	LRRP	na	0	0	1	0	0	0	na	0.017	-1.413	b6P	0
Tb927.7.3900	vacuolar transporter chaperone, ER by IFA	Lysosome	na	0	0	0	0	1	0	na	1.049	0.393	Dp	Acidocalcisome
Tb927.10.10250	EP2 procyclin	Membrane.protein	na	0	0	1	0	0	0	na	52.879	6.129	b6d	0
Tb927.9.3000	cytidine deaminase	Nucleotides	na	0	0	1	0	0	0	125.908	1.686	-0.439	b6dp	0
Tb927.11.3650	adenylosuccinate synthetase	Nucleotides	na	0	0	0	0	1	0	0.523	0.607	-0.347	D	0
Tb927.11.16130	nucleoside diphosphate kinase (NDPK)	Nucleotides	na	0	0	0	0	1	0	0.908	2.558	0.499	b6	0
Tb927.10.12210	ribulose-5-phosphate 3-epimerase	PPP	na	0	0	1	0	0	0	190.865	5.535	2.746	b36d	0
Tb927.6.560	cysteine peptidase C (CPC), Clan CA, family C1, Cathepsin B-like (TbcatB)	Protease	na	0	0	0	0	1	0	1.795	0.644	-1.677	dp	0
Tb927.6.1010	cysteine peptidase precursor, Clan CA, family C1, Cathepsin L-like (CP)	Protease	na	0	0	0	0	1	0	na	2.125	0.014	na	0
Tb927.8.1810	rhomboid-like protein	Protease	na	0	0	0	0	1	0	0	1.702	0.036	b6	0
Tb927.10.14770	AKB1 protein kinase	Protein.kinase	na	0	0	1	0	0	0	1.276	0.889	0.017	D	0
Tb927.10.8050	TFIIF-stimulated CTD phosphatase	Protein.phosphatase	na	0	0	0	0	1	0	na	3.396	3.921	p	0
Tb927.9.13150	TFIIF-stimulated CTD phosphatase	Protein.phosphatase	na	0	0	0	0	1	0	na	1.447	0.475	n	0
Tb927.10.10880	ATP-binding cassette sub-family F member 1 (ABCF1)	Transporter	na	0	0	1	0	0	0	11.526	0.895	0.55	B3B6D	0
Tb927.5.470	Riboflavin transporter	Transporter	na	0	0	0	0	1	0	na	0.253	-0.047	b6d	0
Tb927.5.470	transporter	Transporter	na	0	0	0	0	1	0	na	0.253	-0.047	b6d	0
Tb927.9.5260	ERAD-associated Ring finger E3 ubiquitin-protein ligase HRD1	Ubiquitin.proteasome	na	0	0	1	0	0	0	na	0.863	-0.814	n	0
Tb927.3.5320	hypothetical protein, conserved, UBX5 of yeast 3e-4, blast-back +ve, interaction with ubiquitinated proteins	Ubiquitin.proteasome	na	0	0	1	0	0	0	2.24	1.172	0.208	n	0
Tb927.10.7790	ubiquitin fusion degradation protein	Ubiquitin.proteasome	na	0	0	1	0	0	0	832.433	1.226	-0.451	B3B6	0
Tb927.4.2020	adaptin complex AP3 mu subunit	Vesicular.transport	na	0	0	1	0	0	0	2.65	0.632	-0.124	n	0
Tb927.10.720	CAP118 Clathrin-associated protein	Vesicular.transport	na	0	0	1	0	0	0	125.845	0.366	0.568	n	0
Tb927.7.7140	Related to vacuolar sorting proteins, possibly involved in endosomal sorting. Top match for humanNP_057569, related to yeast vacuolar sorting protein VTA1 but not the best match.	Vesicular.transport	na	0	0	1	0	0	0	0.613	0.917	-1.221	b36dp	0
Tb927.8.5030	trafficking protein particle complex subunit 3, (TRAPP) component, Bet3	Vesicular.transport	na	0	0	1	0	0	0	0	1.746	-0.083	B3d	0
Tb927.11.6170	protein transport protein Sec31,cytosolic coat protein	Vesicular.transport	NA	0	0	1	0	0	0	1.263	0.285	0.801	B6P	0
Tb927.7.6230	ADP-ribosylation factor (ARF3)	Vesicular.transport	na	0	0	0	0	1	0	1.173	2.526	0.22	b36P	0
Tb927.1.3850	Sec61 beta family and TM domain	Vesicular.transport	na	0	0	0	0	1	0	na	0.485	-0.812	na	0
Tb927.9.3820	syntaxin	Vesicular.transport	na	0	0	0	0	1	0	0.147	0.474	-3.132	D	0
Tb927.7.6440	v-SNARE like protein	Vesicular.transport	na	0	0	0	0	1	0	0.33	0.254	-3.534	B6	0
Tb927.5.1600	hypothetical protein, conserved	ZUnknown	NA	0	0	1	0	0	0	na	0.413	-0.357	n	0
Tb927.8.4190	hypothetical protein, conserved, no yeast or human match	ZUnknown	NA	0	0	1	0	0	0	6.908	0.829	0.111	B3B6D	0
Tb927.10.2190	Protein of unknown function (DUF667)	ZUnknown	NA	0	0	1	0	0	0	0.725	0.845	-0.061	B3B6DP	0
Tb927.10.13980	btb/poz domain containing protein	ZUnknown	na	0	0	1	0	0	0	0	1.448	-0.276	b36d	0
Tb927.7.3220	ChaC-like protein	ZUnknown	na	0	0	1	0	0	0	79.75	0.978	-0.473	D	0
Tb927.8.1460	EamA-like transporter family	ZUnknown	na	0	0	1	0	0	0	na	0.407	-2.162	b36p	0
Tb927.4.640	GRIP domain containing protein	ZUnknown	na	0	0	1	0	0	0	0	1.089	-0.722	b6d	0
Tb927.11.4440	hypothetical protein	ZUnknown	na	0	0	1	0	0	0	na	0.732	na	b6d	0
Tb927.11.12730	hypothetical protein	ZUnknown	na	0	0	1	0	0	0	na	0.584	-1.739	n	0
Tb927.5.4450	hypothetical protein, conserved	ZUnknown	na	0	0	1	0	0	0	na	1.629	0.255	b36dp	0
Tb927.11.9440	hypothetical protein, conserved	ZUnknown	na	0	0	1	0	0	0	0.762	1.201	-0.582	n	0
Tb927.8.4650	hypothetical protein, conserved	ZUnknown	na	0	0	1	0	0	0	na	4.365	-0.965	B6DP	0
Tb927.9.9640	hypothetical protein, conserved, 2 prefoldin domains, resemblance to myosin	ZUnknown	na	0	0	1	0	0	0	na	0.383	-0.641	B3	0
Tb927.1.4280	hypothetical protein, conserved, African tryp specific, PTZ (tail-specific protease) domain	ZUnknown	na	0	0	1	0	0	0	0.286	0.552	-0.611	b6d	0
Tb927.11.16470	hypothetical protein, conserved, no domains, K-specific	ZUnknown	na	0	0	1	0	0	0	23.378	0.394	0.048	B3B6	0
Tb927.2.5000	hypothetical protein, conserved, no domains, no yeast or human match	ZUnknown	na	0	0	1	0	0	0	na	2.854	0.708	B6DP	0
Tb927.11.5960	hypothetical protein, conserved, no domains, no yeast or human match	ZUnknown	na	0	0	1	0	0	0	0	1.935	0.344	DP	0
Tb927.11.14800	hypothetical protein, conserved, no domains, no yeast or human match	ZUnknown	na	0	0	1	0	0	0	na	0.836	0.039	D	0
Tb927.9.3580	hypothetical protein, conserved, no domains, no yeast or human match	ZUnknown	na	0	0	1	0	0	0	32.425	1.333	-0.308	b36d	0
Tb927.10.14660	hypothetical protein, conserved, no domains, no yeast or human match	ZUnknown	na	0	0	1	0	0	0	na	1.321	-1.42	b36p	0
Tb927.8.4200	hypothetical protein, conserved, no domains, no yeast.human match	ZUnknown	na	0	0	1	0	0	0	na	0.545	-4.102	d	0
Tb927.7.7220	hypothetical protein, conserved, no yeast or human match	ZUnknown	na	0	0	1	0	0	0	na	0.768	0.862	P	0
Tb927.4.3470	hypothetical protein, conserved, no yeast or human match	ZUnknown	na	0	0	1	0	0	0	na	0.942	0.542	B3D	0
Tb927.7.4430	hypothetical protein, conserved, no yeast or human match	ZUnknown	na	0	0	1	0	0	0	na	1.619	0.261	n	0
Tb927.8.5370	hypothetical protein, conserved, no yeast or human match	ZUnknown	na	0	0	1	0	0	1	0	0.946	-0.113	b36p	0
Tb927.11.830	hypothetical protein, conserved, no yeast or human match	ZUnknown	na	0	0	1	0	0	0	na	0.582	-0.225	b6D	0
Tb927.11.9400	hypothetical protein, conserved, no yeast or human match, CXXC motif (thioredoxin-like)	ZUnknown	na	0	0	1	0	0	0	0.804	0.466	0.181	b3	0
Tb927.10.12720	hypothetical protein, conserved, resemblance to myosin	ZUnknown	na	0	0	1	0	0	0	0	0.451	0.167	D	0
Tb927.5.1920	hypothetical protein, conserved, resemblance to myosin	ZUnknown	na	0	0	1	0	0	0	na	0.554	-0.036	B3D	0
Tb927.8.2430	hypothetical protein, conserved, resemblance to myosin	ZUnknown	na	0	0	1	0	0	0	0	0.353	-1.19	b36d	0
Tb927.11.7590	hypothetical protein, conserved, trypanosome-specific	ZUnknown	na	0	0	1	0	0	0	na	0.72	0.444	b36d	0
Tb927.5.2120	hypothetical protein, conserved, trypanosome-specific	ZUnknown	na	0	0	1	0	0	0	na	0.164	-1.252	p	0
Tb927.7.7190	hypothetical protein, conserved, trypanosome-specific	ZUnknown	na	0	0	1	0	0	0	19.69	0.333	-1.312	n	0
Tb927.8.3780	MORN repeat	ZUnknown	na	0	0	1	0	0	1	25.633	1.698	-0.02	B6P	0
Tb927.11.12640	PH domain containing protein	ZUnknown	na	0	0	1	0	0	0	205.04	0.455	-1.351	b6P	0
Tb927.10.5880	Proteophosphoglycan	ZUnknown	na	0	0	1	0	0	0	0.741	1.262	0.031	b36d	0
Tb927.10.11630	PSP1 C-terminal conserved region	ZUnknown	na	0	0	1	0	0	0	0	2.217	5.674	b3	0
Tb927.10.9240	Tir chaperone protein (CesT) family	ZUnknown	na	0	0	1	0	0	0	0.681	0.709	-0.216	B6	0
Tb927.2.5150	TPR-repeat protein	ZUnknown	na	0	0	1	0	0	0	0.738	0.646	-0.262	n	0
Tb927.9.8060	WAHD domain of WASH complex	ZUnknown	na	0	0	1	0	0	0	0	0.781	-2.326	n	0
Tb927.1.4020	hypothetical protein	ZUnknown	na	0	0	1	0	0	0	na	0.695	1.317	n	all over
Tb927.6.4100	hypothetical protein, conserved, resemblance to myosin	ZUnknown	na	0	0	1	0	0	0	na	1.142	0.808	B3B6DP	Basal body
Tb927.8.7760	hypothetical protein, conserved, collagen-binding domain, quite serine-rich	ZUnknown	na	0	0	1	0	0	0	0	0.338	-3.224	b6	cytoplasm (reticulated, points)
Tb927.6.3420	Oligomerisation domain containing protein	ZUnknown	na	0	0	1	0	0	0	na	2.11	1.2	n	na
Tb927.11.12070	hypothetical protein, conserved	ZUnknown	na	0	0	1	0	0	0	na	0.884	0.359	B3B6DP	Nucleus
Tb927.9.13320	hypothetical protein, conserved, no domains, no yeast or human match	ZUnknown	na	0	0	1	0	0	0	1.392	1.17	0.05	B3	Nucleus
Tb927.3.3440	phytanoyl-CoA dioxygenase (PhyH)	ZUnknown	na	0	0	1	0	0	0	293.2	0.7	1.318	n	Nucleus
Tb927.10.11600	hypothetical protein, conserved	ZUnknown	na	0	0	1	0	1	0	0	1.344	0.275	D	Nucleus
Tb927.10.6450	2OG-Fe(II) oxygenase superfamily	ZUnknown	na	0	0	0	0	1	0	na	1.411	0.627	n	0
Tb927.11.360	ATP-binding protein	ZUnknown	na	0	0	0	0	1	0	238.795	0.764	1.227	n	na
Tb927.2.3920	Complex 1 protein (LYR family)	ZUnknown	na	0	0	0	0	1	0	na	4.547	-0.298	B3B6DP	0
Tb927.1.1470	conserved protein, unknown function	ZUnknown	na	0	0	0	0	1	0	3.112	2.63	5.278	P	0
Tb927.11.4550	Domain of unknown function (DUF4200)	ZUnknown	na	0	0	0	0	1	0	0	0.748	-0.767	D	0
Tb927.11.9100	Domain of unknown function (DUF4586)	ZUnknown	na	0	0	0	0	1	0	0.055	0.826	-0.384	b3dp	0
Tb927.9.15040	DTW domain containing protein	ZUnknown	na	0	0	0	0	1	0	0	1.42	-0.365	B6D	0
Tb927.2.3160	Gar1/Naf1 RNA binding region	ZUnknown	na	0	0	0	0	1	0	0	1.297	0.534	dP	Nucleus
Tb927.10.9020	Gcd10p family	ZUnknown	na	0	0	0	0	1	0	4.459	1.48	0.66	n	0
Tb927.10.15980	hypothetical protein	ZUnknown	na	0	0	0	0	1	0	na	0.276	na	D	0
Tb927.10.13410	hypothetical protein	ZUnknown	na	0	0	0	0	1	0	na	0.412	na	B3B6DP	0
Tb927.11.15670	hypothetical protein	ZUnknown	na	0	0	0	0	1	0	na	0.48	na	b6dp	0
Tb927.2.4440	hypothetical protein	ZUnknown	na	0	0	0	0	1	0	na	0.874	na	B3B6DP	0
Tb927.9.17940	hypothetical protein	ZUnknown	na	0	0	0	0	1	0	na	na	0.042	B6DP	0
Tb927.11.9410	hypothetical protein	ZUnknown	na	0	0	0	0	1	0	na	1.107	-0.074	B3B6	0
Tb927.7.6700	hypothetical protein	ZUnknown	na	0	0	0	0	1	0	na	0.757	-1.216	n	0
Tb927.5.4020	hypothetical protein no clear yeast or human matches	ZUnknown	na	0	0	0	0	1	0	0	2.452	2.982	B3B6DP	0
Tb927.9.1120	hypothetical protein, conserved	ZUnknown	na	0	0	0	0	1	0	na	na	#VALUE!	B3B6DP	0
Tb927.9.1920	hypothetical protein, conserved	ZUnknown	na	0	0	0	0	1	0	na	4.029	1.915	B6D	0
Tb927.10.3950	hypothetical protein, conserved	ZUnknown	na	0	0	0	0	1	0	5.691	3.042	0.973	D	0
Tb927.7.4660	hypothetical protein, conserved	ZUnknown	na	0	0	0	0	1	0	na	1.196	0.601	b6	0
Tb927.11.16350	hypothetical protein, conserved	ZUnknown	na	0	0	0	0	1	0	0.822	0.685	0.246	b3p	0
Tb927.2.4445	hypothetical protein, conserved	ZUnknown	na	0	0	0	0	1	0	0	1.141	0.245	p	0
Tb927.10.9150	hypothetical protein, conserved	ZUnknown	na	0	0	0	0	1	0	104.905	1.185	-0.052	D	0
Tb927.2.2590	hypothetical protein, conserved	ZUnknown	na	0	0	0	0	1	0	na	1.146	-0.161	b6	0
Tb927.10.550	hypothetical protein, conserved	ZUnknown	na	0	0	0	0	1	1	na	0.839	-0.209	B3B6D	0
Tb927.11.220	hypothetical protein, conserved	ZUnknown	na	0	0	0	0	1	0	na	0.978	-0.556	B3B6D	0
Tb927.10.14900	hypothetical protein, conserved	ZUnknown	na	0	0	0	0	1	0	na	0.908	-0.594	b6d	0
Tb927.11.2030	hypothetical protein, conserved	ZUnknown	na	0	0	0	0	1	0	54.8	0.988	-0.681	B3B6	0
Tb927.5.750	hypothetical protein, conserved	ZUnknown	na	0	0	0	0	1	0	na	1.269	-0.741	D	0
Tb927.4.990	hypothetical protein, conserved	ZUnknown	na	0	0	0	0	1	0	na	0.915	-0.829	n	0
Tb927.7.2610	hypothetical protein, conserved	ZUnknown	na	0	0	0	0	1	0	na	0.518	-0.913	n	0
Tb927.9.6470	hypothetical protein, conserved	ZUnknown	na	0	0	0	0	1	0	na	0.783	-1.083	P	0
Tb927.9.5390	hypothetical protein, conserved	ZUnknown	na	0	0	0	0	1	0	na	1.487	-1.495	n	0
Tb927.11.4670	hypothetical protein, conserved	ZUnknown	na	0	0	0	0	1	0	na	1.09	-2.274	b6	0
Tb927.4.3970	hypothetical protein, conserved, kinetoplastid-specific	ZUnknown	na	0	0	0	0	1	0	0	0.836	-1.805	n	0
Tb927.6.4270	hypothetical protein, conserved, NADH dehydrogenase?	ZUnknown	na	0	0	0	0	1	0	na	2.592	0.974	B3B6dP	0
Tb927.8.4340	hypothetical protein, conserved, signal peptide, 4TM domains, no functional domains or BLASTp hits	ZUnknown	na	0	0	0	0	1	0	na	0.315	-3.417	B6P	0
Tb927.7.1890	hypothetical protein, copurified with splicing complex	ZUnknown	na	0	0	0	0	1	0	na	1.635	-0.47	B6dp	Nucleus
Tb927.10.12020	recA bacterial DNA recombination protein	ZUnknown	na	0	0	0	0	1	0	na	2.669	-0.358	B3B6DP	0
Tb927.8.3460	Ring finger domain containing protein	ZUnknown	na	0	0	0	0	1	0	29.195	0.661	-0.825	B3B6P	0
Tb927.10.10020	Vacuolar sorting protein 9 (VPS9) domain containing protein	ZUnknown	na	0	0	0	0	1	0	0	0.248	-1.205	B3B6DP	0
Tb927.5.4100	WD domain, G-beta repeat	ZUnknown	na	0	0	0	0	1	0	4.679	2.283	0.515	B3D	0
Tb927.11.3100	POMP13, Trypanosome-specific TM domain at Cterminus	Mito.membrane	NA	0	0	1	0	0	0	108.715	1.684	1.193	Dp	Mitochondrion
Tb927.4.1540	POMP27, NAD-dependent epimerase, aldehyde reductase, one putative TM domain	Mito.membrane	NA	0	0	1	0	0	0	1.35	0.667	0.305	B6	Mitochondrion
Tb927.11.4200	ERGIC53 paralogue, lectin-like, ER quality control	Vesicular.transport	NA	0	0	1	0	0	0	1.271	0.586	0.423	d	Endoplasmatic reticulum
Tb927.7.1320	10 kDa heat shock protein (HSP10)	Chaperone	na	0	0	1	0	0	0	na	1.844	0.606	B3B6D	Mitochondrion
Tb927.8.6070	basal body component,ML protein (TBBC)	Cytoskeleton	na	0	0	1	0	0	0	0	0.463	0.815	B3B6D	Flagellum
Tb927.7.3740	hypothetical protein, conserved, in flagellum	Cytoskeleton	na	0	0	1	0	0	0	0.854	0.719	0.006	B3B6D	Flagellum
Tb927.10.450	hypothetical protein, conserved, microtubule binding domains. very K/E rich	Cytoskeleton	na	0	0	1	0	0	0	0.478	0.62	-0.945	B3B6D	Flagellum
Tb927.6.3290	intraflagellar transport protein IFT20	Cytoskeleton	na	0	0	1	0	0	0	0.371	0.644	-0.068	B3B6	Flagellum
Tb927.5.2410	kinesin	Cytoskeleton	na	0	0	1	0	0	0	1.68	0.198	-0.488	B3B6	Flagellum
Tb927.5.2090	kinesin	Cytoskeleton	na	0	0	1	0	0	0	0.303	0.239	-1.834	B3B6D	Flagellum
Tb927.3.4290	paraflagellar rod component PFR1	Cytoskeleton	na	0	0	1	0	0	0	na	1.673	-0.218	B3B6DP	Flagellum
Tb927.11.14880	paraflagellar rod protein PFC9	Cytoskeleton	na	0	0	1	0	0	0	1.404	0.831	-0.481	B3B6DP	Flagellum
Tb927.10.11080	paraflagellar rod protein,I17 antigen	Cytoskeleton	na	0	0	1	0	0	0	1.186	0.195	0.04	B6DP	Flagellum
Tb927.3.5310	paraflagellar rod protein,I2 antigen	Cytoskeleton	na	0	0	1	0	0	0	1.317	0.317	0.651	B3B6DP	Flagellum
Tb927.4.3130	Spef1, flagellar component	Cytoskeleton	na	0	0	1	0	0	0	0.74	1.404	-0.019	B6D	Flagellum
Tb927.11.3300	SAS4	Cytoskeleton	na	0	0	1	0	0	0	0.419	0.573	0.569	B3B6DP	Mitochondrion, FAZ???
Tb927.10.14720	PEX13 peroxin 13	Glycosome	na	0	0	1	0	0	0	91.183	1.279	0.263	B3B6d	Glycosome
Tb927.10.240	PEX14 peroxin 14	Glycosome	na	0	0	1	0	0	0	2.083	1.194	0.415	B3Dp	Glycosome
Tb927.6.3740	heat shock 70 kDa protein, mitochondrial precursor	Mito.biogenesis	na	0	0	1	0	0	0	na	5.466	2.91	B3B6DP	Mitochondrion
Tb927.6.1680	Mitochondrial tRNA import	Mito.biogenesis	na	0	0	1	0	0	0	2.291	2.832	1.177	B3B6DP	Mitochondrion
Tb927.3.3470	cytochrome b5 (CYB5)	Mito.e.transport	na	0	0	0	0	1	0	na	0.546	-1.422	DP	Mitochondrion
Tb927.3.1080	POMP23	Mito.membrane	na	0	0	1	0	0	0	4.834	1.461	0.626	DP	Mitochondrion
Tb927.5.4330	dihydrolipoamide branched chain transacylase	Mito.pathway	na	0	0	1	0	0	0	1.315	1.881	0.947	n	Mitochondrion
Tb927.8.3090	hypothetical protein, conserved	Mito.pathway	na	0	0	0	0	1	0	71.36	3.625	1.862	n	Mitochondrion
Tb927.8.1770	hypothetical protein, conserved	Mito.pathway	na	0	0	0	0	1	0	96.34	1.12	1.098	B3B6P	Mitochondrion
Tb927.9.1950	hypothetical protein, conserved	Mito.pathway	na	0	0	0	0	1	0	29.118	0.711	-0.139	b36d	Mitochondrion
Tb927.11.4870	hypothetical protein, conserved, no clear yeast or human matches, domain of unknown funciton	Mito.pathway	na	0	0	0	0	1	0	162.46	4.342	2.583	D	Mitochondrion
Tb927.9.9840	lipoic acid containing carrier protein	Mito.pathway	na	0	0	0	0	1	0	435.885	1.845	0.846	P	Mitochondrion
Tb927.4.2520	NAD dependent deacetylase SIR2RP3, nicotinic acid mononucleotide 5,6-dimethylbenzimidazole (cobb) protein	Mito.pathway	na	0	0	0	0	1	0	na	0.81	-1.601	B3B6DP	Mitochondrion
Tb927.8.6080	POMP42, Glycerophosphoryl diester phosphodiesterase family	Mito.pathway	na	0	0	0	0	1	0	33.122	1.302	1.564	b36dp	Mitochondrion
Tb927.11.9140	mitochondrial RNA binding complex 1 subunit (MRB0880)	Mito.RNA	na	0	0	0	0	1	0	na	1.873	0.29	B6P	Mitochondrion
Tb927.7.2760	Mitchondrial LSU ribosomal protein	Mito.translation	na	0	0	0	0	1	0	145.325	1.609	0.324	p	Mitochondrion
Tb927.10.1870	Mitchondrial LSU ribosomal protein	Mito.translation	na	0	0	0	0	1	0	na	1.974	-0.096	B6DP	Mitochondrion
Tb927.3.820	Mitchondrial LSU ribosomal protein	Mito.translation	na	0	0	0	0	1	0	301.423	1.403	-0.212	B3	Mitochondrion
Tb927.3.5090	tryparedoxin	Redox	na	0	0	0	0	1	0	0.499	0.61	-1.283	b3p	Glycosome
Tb927.2.5200	hypothetical protein, conserved, resembles human cholesterol esterase	Sterols	na	0	0	1	0	0	0	0	0.375	-0.116	b3d	Glycosome
Tb927.10.6640	COP-coated vesicle membrane protein erv25 precursor,	Vesicular.transport	na	0	0	0	0	1	0	1.216	1.067	-0.103	b6dP	Endomembranes
Tb927.7.6640	hypothetical protein, conserved, no domains, no yeast or human match, NADP binding domain Rossmann Fold	ZUnknown	na	0	0	1	0	0	0	251.313	0.745	0.374	b36	Flagellum
Tb927.11.1340	hypothetical protein, conserved, protein kinase-like domain, no yeast or human match	ZUnknown	na	0	0	1	0	0	0	242.845	0.706	3.941	B3B6DP	Flagellum
Tb927.8.4370	hypothetical protein, conserved, no domains, K-specific	ZUnknown	na	0	0	1	0	0	0	281.005	0.333	-0.003	B3B6	Glycosome
Tb927.10.1860	hypothetical protein, conserved, tryp specific	ZUnknown	na	0	0	1	0	0	0	1.002	2.395	-0.047	B3d	Glycosome
Tb927.3.1300	hypothetical protein, conserved, no domains, no yeast or human match	ZUnknown	na	0	0	1	0	0	0	1.335	0.935	0.187	b6D	Golgi/endomembrane
Tb927.3.2050	hypothetical protein, conserved, no domains, poly(Q) tracts, K-specific	ZUnknown	na	0	0	1	0	0	0	1.558	0.749	1.07	B6D	kDNA
Tb927.10.5130	Protein C21orf2 homolog	ZUnknown	na	0	0	1	0	0	0	96.56	1.681	-1.033	p	Mitochondrion
Tb927.7.5680	deoxyribose-phosphate aldolase	Enzyme	na	0	1	1	0	0	0	478.295	3.129	1.103	DP	Glycosome
Tb927.7.2440	pyrroline-5-carboxylate reductase (P5CR)	Mito.pathway	na	0	1	1	0	0	0	5.741	1.529	-0.692	DP	Mitochondrion
Tb927.10.1250	MCP3, Ybak homogue, deacylation of misaminoacylated tRNA Pro	Translation.tRNA	na	0	0	1	0	0	0	0.83	0.97	B3B6DP	cytoplasm
Tb927.9.4950	Radical SAM domain, Similar to TYW1 though one better match	Translation.tRNA	na	0	0	0	0	1	0	1.02	na	p	cytoplasm (points)
Tb927.10.13610	hypothetical protein, conserved, 6 C2HC Zn fingers, Zn ribbon, matches other proteins with motif	Zinc.finger	na	0	0	1	0	0	0	1.46	na	b6d	na
Tb927.4.550	Zinc knuckle	Zinc.finger	na	0	0	0	0	1	0	0.79	na	n	na
Tb927.11.16610	zinc-finger of a C2HC-type	Zinc.finger	na	0	0	1	0	0	0	1.43	1.31	b36d	basal body, cytoplasm
Tb927.7.2980	Nitroreductase family	ZUnknown	na	0	1	0	0	1	0	506.177	6.246	3.483	na	0
Tb927.9.13970	hypothetical protein, conserved, no domains	ZUnknown	na	0	0	0	1	0	0	43.78	0.92	B3d	Nucleus

[truncated: 2 more sheets: 10. pA proteome other, Sheet1]
